# Supplementary material for: 4-{[1-(4-Ethoxy­phen­yl)-5-methyl-1H-1,2,3-triazol-4-yl]diphenyl­meth­yl}morpholine
Source: Acta Crystallogr Sect E Struct Rep Online. 2008 May 14;64(Pt 6):o1067. doi: 10.1107/S1600536808012725 (PMC2961387; doi:10.1107/S1600536808012725)
Supplement: Supplementary file 1 [file e-64-o1067-sup1.cif]

##############################################################################
###                                                                        ###
###        Electronic paper (Acta Crystallographica Section E)             ###
###                                                                        ###
##############################################################################
#                                                                            #
# This CIF contains the data in a paper accepted for publication in Acta     #
# Crystallographica Section E. It conforms to the requirements of Notes      #
# for Authors for Section E, and has been peer reviewed under the auspices   #
# of the IUCr Commission on Journals.                                        #
#                                                                            #
# Full details of the Crystallographic Information File format               #
# are given in the paper "The Crystallographic Information File (CIF):       #
# a New Standard Archive File for Crystallography" by S. R. Hall, F. H.      #
# Allen and I. D. Brown [Acta Cryst. (1991), A47, 655-685].                  #
#                                                                            #
# The current version of the core CIF dictionary is obtainable from          #
# ftp://ftp.iucr.org/pub/cif_core.dic. The current version number is 2.4.    #
#                                                                            #
# Software is freely available for graphical display of the structure(s) in  #
# this CIF.  For information consult the CIF home page http://www.iucr.org/  #
# cif/home.html                                                              #
#                                                                            #
# This file may be used for bona fide research purposes within the           #
# scientific community so long as proper attribution is given to the journal # 
# article from which it was obtained.                                        #
#                                                                            #
##############################################################################
                                             
data_I
_audit_creation_method     SHELXL-97
_chemical_name_systematic
;
4-{[1-(4-Ethoxyphenyl)-5-methyl-1<i>H</i>-1,2,3-triazol-4-
yl]diphenylmethyl}morpholine
;
_chemical_name_common     ?
_chemical_formula_moiety     'C28 H30 N4 O2'
_chemical_formula_sum     'C28 H30 N4 O2'
_chemical_formula_iupac     'C28 H30 N4 O2'
_chemical_formula_weight     454.56
_chemical_melting_point     457
_symmetry_cell_setting     Triclinic
_symmetry_space_group_name_H-M     'P -1'
_symmetry_space_group_name_Hall     '-P 1'
loop_
    _symmetry_equiv_pos_as_xyz
    'x, y, z'
    '-x, -y, -z'
_cell_length_a     9.4060(10)
_cell_length_b     10.1250(10)
_cell_length_c     13.670(2)
_cell_angle_alpha     81.4080(10)
_cell_angle_beta     73.6210(10)
_cell_angle_gamma     81.5470(10)
_cell_volume     1227.4(2)
_cell_formula_units_Z     2
_cell_measurement_reflns_used     1386
_cell_measurement_theta_min     2.27
_cell_measurement_theta_max     22.46
_cell_measurement_temperature     294(2)
_exptl_crystal_description     Rhombohedron
_exptl_crystal_colour     Colorless
_exptl_crystal_size_max     0.28
_exptl_crystal_size_mid     0.25
_exptl_crystal_size_min     0.20
_exptl_crystal_density_diffrn     1.230
_exptl_crystal_density_meas     ?
_exptl_crystal_density_method     'not measured'
_exptl_crystal_F_000     484
_exptl_absorpt_coefficient_mu     0.079
_exptl_absorpt_correction_type     None
_exptl_absorpt_process_details     ?
_exptl_absorpt_correction_T_min     ?
_exptl_absorpt_correction_T_max     ?
_diffrn_ambient_temperature     295(2)
_diffrn_radiation_type     MoK\a
_diffrn_radiation_wavelength     0.71073
_diffrn_radiation_source     'fine-focus sealed tube'
_diffrn_radiation_monochromator     graphite
_diffrn_measurement_device_type     'Bruker APEXII'
_diffrn_measurement_method     '\f and \w'
_diffrn_detector_area_resol_mean     ?
_diffrn_reflns_number     6395
_diffrn_reflns_av_R_equivalents     0.0188
_diffrn_reflns_av_sigmaI/netI     0.0444
_diffrn_reflns_theta_min     2.02
_diffrn_reflns_theta_max     25.00
_diffrn_reflns_theta_full     25.00
_diffrn_measured_fraction_theta_max     0.984
_diffrn_measured_fraction_theta_full     0.984
_diffrn_reflns_limit_h_min     -7
_diffrn_reflns_limit_h_max     11
_diffrn_reflns_limit_k_min     -9
_diffrn_reflns_limit_k_max     12
_diffrn_reflns_limit_l_min     -16
_diffrn_reflns_limit_l_max     16
_diffrn_standards_number     0
_diffrn_standards_interval_count     0
_diffrn_standards_interval_time     0
_diffrn_standards_decay_%     0
_reflns_number_total     4437
_reflns_number_gt     2830
_reflns_threshold_expression     I>2\s(I)
_refine_ls_structure_factor_coef     Fsqd
_refine_ls_matrix_type     full
_refine_ls_R_factor_all     0.0777
_refine_ls_R_factor_gt     0.0460
_refine_ls_wR_factor_gt     0.1069
_refine_ls_wR_factor_ref     0.1262
_refine_ls_goodness_of_fit_ref     0.993
_refine_ls_restrained_S_all     0.993
_refine_ls_number_reflns     4437
_refine_ls_number_parameters     309
_refine_ls_number_restraints     0
_refine_ls_hydrogen_treatment     constr
_refine_ls_weighting_scheme     calc
_refine_ls_weighting_details
                 'calc w=1/[\s^2^(Fo^2^)+(0.0614P)^2^] where P=(Fo^2^+2Fc^2^)/3'
_atom_sites_solution_hydrogens     geom
_atom_sites_solution_primary     direct
_atom_sites_solution_secondary     difmap
_refine_ls_shift/su_max     0.001
_refine_ls_shift/su_mean     0.000
_refine_diff_density_max     0.141
_refine_diff_density_min     -0.228
_refine_ls_extinction_method     none
_refine_ls_extinction_coef     ?
loop_
    _atom_type_symbol
    _atom_type_description
    _atom_type_scat_dispersion_real
    _atom_type_scat_dispersion_imag
    _atom_type_scat_source
    'C' 'C' 0.0033 0.0016
                         'International Tables Vol C Tables 4.2.6.8 and 6.1.1.4'
    'H' 'H' 0.0000 0.0000
                         'International Tables Vol C Tables 4.2.6.8 and 6.1.1.4'
    'N' 'N' 0.0061 0.0033
                         'International Tables Vol C Tables 4.2.6.8 and 6.1.1.4'
    'O' 'O' 0.0106 0.0060
                         'International Tables Vol C Tables 4.2.6.8 and 6.1.1.4'
_computing_data_collection     'APEX2 (Bruker, 2004)'
_computing_cell_refinement     'SAINT (Bruker, 2004)'
_computing_data_reduction     'SAINT (Bruker, 2004)'
_computing_structure_solution     'SHELXS97 (Sheldrick, 2008)'
_computing_structure_refinement     'SHELXL97 (Sheldrick, 2008)'
_computing_molecular_graphics     'X-SEED (Barbour, 2001)'
_computing_publication_material     'publCIF (Westrip, 2008)'
loop_
    _atom_site_type_symbol
    _atom_site_label
    _atom_site_fract_x
    _atom_site_fract_y
    _atom_site_fract_z
    _atom_site_U_iso_or_equiv
    _atom_site_adp_type
    _atom_site_calc_flag
    _atom_site_refinement_flags
    _atom_site_occupancy
    _atom_site_disorder_assembly
    _atom_site_disorder_group
    O O1 -0.01051(14) 0.78624(14) 0.99479(11) 0.0597(4) Uani d . 1 . .
    O O2 1.10986(17) 0.31482(19) 0.68284(13) 0.0761(5) Uani d . 1 . .
    N N1 0.43338(16) 0.39052(15) 0.83355(11) 0.0395(4) Uani d . 1 . .
    N N2 0.49124(17) 0.30714(16) 0.90338(12) 0.0462(4) Uani d . 1 . .
    N N3 0.59072(17) 0.21953(16) 0.85227(11) 0.0447(4) Uani d . 1 . .
    N N4 0.86454(15) 0.19704(15) 0.66019(11) 0.0392(4) Uani d . 1 . .
    C C1 0.31717(19) 0.49423(18) 0.86992(14) 0.0391(5) Uani d . 1 . .
    C C2 0.1836(2) 0.5083(2) 0.84476(14) 0.0468(5) Uani d . 1 . .
    H H2 0.1686 0.4521 0.8015 0.056 Uiso calc R 1 . .
    C C3 0.0710(2) 0.6066(2) 0.88424(15) 0.0479(5) Uani d . 1 . .
    H H3 -0.0188 0.6173 0.8665 0.057 Uiso calc R 1 . .
    C C4 0.0926(2) 0.68869(19) 0.94988(14) 0.0428(5) Uani d . 1 . .
    C C5 0.2269(2) 0.6723(2) 0.97548(15) 0.0495(5) Uani d . 1 . .
    H H5 0.2415 0.7266 1.0202 0.059 Uiso calc R 1 . .
    C C6 0.3386(2) 0.57633(19) 0.93530(15) 0.0458(5) Uani d . 1 . .
    H H6 0.4290 0.5666 0.9522 0.055 Uiso calc R 1 . .
    C C7 -0.1432(2) 0.8214(2) 0.96182(15) 0.0538(6) Uani d . 1 . .
    H H7A -0.2016 0.7458 0.9783 0.065 Uiso calc R 1 . .
    H H7B -0.1189 0.8464 0.8882 0.065 Uiso calc R 1 . .
    C C8 -0.2296(3) 0.9376(2) 1.01669(19) 0.0735(7) Uani d . 1 . .
    H H8A -0.3161 0.9686 0.9920 0.110 Uiso calc R 1 . .
    H H8B -0.1679 1.0092 1.0042 0.110 Uiso calc R 1 . .
    H H8C -0.2602 0.9095 1.0891 0.110 Uiso calc R 1 . .
    C C9 0.4629(2) 0.4427(2) 0.64574(15) 0.0570(6) Uani d . 1 . .
    H H9A 0.4425 0.5350 0.6592 0.086 Uiso calc R 1 . .
    H H9B 0.3771 0.4150 0.6329 0.086 Uiso calc R 1 . .
    H H9C 0.5466 0.4334 0.5867 0.086 Uiso calc R 1 . .
    C C10 0.49787(19) 0.35671(18) 0.73669(14) 0.0389(5) Uani d . 1 . .
    C C11 0.59709(19) 0.24503(18) 0.75005(14) 0.0372(4) Uani d . 1 . .
    C C12 0.71084(18) 0.15980(18) 0.67455(13) 0.0365(4) Uani d . 1 . .
    C C13 0.8762(2) 0.3413(2) 0.63607(17) 0.0545(6) Uani d . 1 . .
    H H13A 0.8234 0.3869 0.6957 0.065 Uiso calc R 1 . .
    H H13B 0.8308 0.3771 0.5807 0.065 Uiso calc R 1 . .
    C C14 1.0384(2) 0.3658(2) 0.60466(18) 0.0663(7) Uani d . 1 . .
    H H14A 1.0893 0.3234 0.5432 0.080 Uiso calc R 1 . .
    H H14B 1.0454 0.4617 0.5885 0.080 Uiso calc R 1 . .
    C C15 1.0936(2) 0.1761(3) 0.71158(19) 0.0702(7) Uani d . 1 . .
    H H15A 1.1395 0.1434 0.7672 0.084 Uiso calc R 1 . .
    H H15B 1.1456 0.1267 0.6538 0.084 Uiso calc R 1 . .
    C C16 0.9328(2) 0.1497(2) 0.74525(16) 0.0557(6) Uani d . 1 . .
    H H16A 0.9261 0.0542 0.7647 0.067 Uiso calc R 1 . .
    H H16B 0.8805 0.1964 0.8044 0.067 Uiso calc R 1 . .
    C C17 0.70954(19) 0.00784(18) 0.71035(13) 0.0381(4) Uani d . 1 . .
    C C18 0.5995(2) -0.0457(2) 0.78943(16) 0.0498(5) Uani d . 1 . .
    H H18 0.5237 0.0118 0.8264 0.060 Uiso calc R 1 . .
    C C19 0.5992(2) -0.1829(2) 0.81513(17) 0.0607(6) Uani d . 1 . .
    H H19 0.5233 -0.2163 0.8689 0.073 Uiso calc R 1 . .
    C C20 0.7093(3) -0.2706(2) 0.76228(17) 0.0586(6) Uani d . 1 . .
    H H20 0.7092 -0.3629 0.7800 0.070 Uiso calc R 1 . .
    C C21 0.8192(3) -0.2191(2) 0.68285(17) 0.0607(6) Uani d . 1 . .
    H H21 0.8944 -0.2771 0.6460 0.073 Uiso calc R 1 . .
    C C22 0.8196(2) -0.0820(2) 0.65696(16) 0.0531(5) Uani d . 1 . .
    H H22 0.8952 -0.0491 0.6027 0.064 Uiso calc R 1 . .
    C C23 0.6762(2) 0.17581(18) 0.56946(14) 0.0398(5) Uani d . 1 . .
    C C24 0.5331(2) 0.1628(2) 0.56461(17) 0.0549(6) Uani d . 1 . .
    H H24 0.4577 0.1505 0.6250 0.066 Uiso calc R 1 . .
    C C25 0.5019(3) 0.1679(2) 0.4711(2) 0.0690(7) Uani d . 1 . .
    H H25 0.4054 0.1605 0.4691 0.083 Uiso calc R 1 . .
    C C26 0.6119(3) 0.1836(2) 0.3817(2) 0.0746(8) Uani d . 1 . .
    H H26 0.5905 0.1873 0.3189 0.089 Uiso calc R 1 . .
    C C27 0.7536(3) 0.1939(2) 0.38524(17) 0.0708(7) Uani d . 1 . .
    H H27 0.8290 0.2035 0.3245 0.085 Uiso calc R 1 . .
    C C28 0.7858(2) 0.1903(2) 0.47848(15) 0.0534(6) Uani d . 1 . .
    H H28 0.8826 0.1977 0.4797 0.064 Uiso calc R 1 . .
loop_
    _atom_site_aniso_label
    _atom_site_aniso_U_11
    _atom_site_aniso_U_22
    _atom_site_aniso_U_33
    _atom_site_aniso_U_12
    _atom_site_aniso_U_13
    _atom_site_aniso_U_23
    O1 0.0467(9) 0.0636(10) 0.0720(10) 0.0161(7) -0.0198(7) -0.0315(8)
    O2 0.0700(11) 0.0936(14) 0.0784(12) -0.0350(9) -0.0273(9) -0.0124(10)
    N1 0.0391(9) 0.0370(9) 0.0405(9) 0.0024(7) -0.0088(7) -0.0084(7)
    N2 0.0482(10) 0.0465(10) 0.0431(9) 0.0064(8) -0.0137(8) -0.0107(8)
    N3 0.0453(10) 0.0457(10) 0.0420(9) 0.0050(7) -0.0114(8) -0.0120(8)
    N4 0.0350(9) 0.0435(10) 0.0399(9) -0.0056(7) -0.0097(7) -0.0063(7)
    C1 0.0363(11) 0.0372(11) 0.0418(11) 0.0000(8) -0.0074(8) -0.0080(9)
    C2 0.0460(12) 0.0499(13) 0.0486(12) -0.0020(9) -0.0143(10) -0.0184(10)
    C3 0.0385(11) 0.0556(14) 0.0518(12) -0.0004(9) -0.0143(9) -0.0139(10)
    C4 0.0386(11) 0.0416(12) 0.0458(11) 0.0027(8) -0.0075(9) -0.0115(9)
    C5 0.0497(12) 0.0472(13) 0.0580(13) 0.0045(9) -0.0210(10) -0.0230(10)
    C6 0.0398(11) 0.0442(12) 0.0574(13) -0.0011(9) -0.0173(9) -0.0140(10)
    C7 0.0433(12) 0.0603(15) 0.0537(13) 0.0073(10) -0.0133(10) -0.0062(11)
    C8 0.0607(15) 0.0736(18) 0.0824(17) 0.0250(12) -0.0215(13) -0.0245(14)
    C9 0.0676(14) 0.0489(14) 0.0469(12) 0.0082(10) -0.0117(10) -0.0025(10)
    C10 0.0394(11) 0.0376(11) 0.0374(11) -0.0010(8) -0.0064(8) -0.0072(9)
    C11 0.0357(10) 0.0387(11) 0.0381(11) -0.0021(8) -0.0101(8) -0.0088(8)
    C12 0.0343(10) 0.0371(11) 0.0368(10) -0.0013(8) -0.0071(8) -0.0075(8)
    C13 0.0529(13) 0.0483(14) 0.0624(14) -0.0114(10) -0.0118(11) -0.0078(11)
    C14 0.0630(15) 0.0685(17) 0.0713(16) -0.0269(12) -0.0161(13) -0.0038(13)
    C15 0.0514(14) 0.093(2) 0.0739(16) -0.0184(13) -0.0269(12) -0.0018(15)
    C16 0.0476(13) 0.0729(16) 0.0506(13) -0.0136(10) -0.0192(10) -0.0004(11)
    C17 0.0371(10) 0.0389(11) 0.0397(11) -0.0016(8) -0.0124(9) -0.0072(9)
    C18 0.0435(12) 0.0436(13) 0.0573(13) -0.0032(9) -0.0037(10) -0.0107(10)
    C19 0.0583(14) 0.0498(15) 0.0693(16) -0.0149(11) -0.0071(12) -0.0021(12)
    C20 0.0746(16) 0.0380(13) 0.0671(15) -0.0085(11) -0.0260(13) -0.0023(11)
    C21 0.0698(15) 0.0442(14) 0.0623(14) 0.0079(11) -0.0113(12) -0.0139(11)
    C22 0.0539(13) 0.0446(13) 0.0516(13) 0.0006(9) -0.0016(10) -0.0065(10)
    C23 0.0460(11) 0.0324(11) 0.0425(11) 0.0013(8) -0.0145(9) -0.0090(8)
    C24 0.0554(14) 0.0533(14) 0.0637(14) -0.0053(10) -0.0261(11) -0.0110(11)
    C25 0.0843(18) 0.0559(16) 0.0863(19) -0.0046(12) -0.0538(16) -0.0121(13)
    C26 0.120(2) 0.0568(16) 0.0623(17) 0.0066(15) -0.0526(17) -0.0146(13)
    C27 0.096(2) 0.0720(18) 0.0433(13) 0.0057(14) -0.0225(13) -0.0090(12)
    C28 0.0586(14) 0.0582(14) 0.0418(12) 0.0035(10) -0.0134(10) -0.0101(10)
loop_
    _geom_bond_atom_site_label_1
    _geom_bond_atom_site_label_2
    _geom_bond_site_symmetry_2
    _geom_bond_distance
    _geom_bond_publ_flag
    O1 C4 . 1.363(2) ?
    O1 C7 . 1.424(2) ?
    O2 C14 . 1.414(3) ?
    O2 C15 . 1.419(3) ?
    N1 N2 . 1.3554(19) ?
    N1 C10 . 1.364(2) ?
    N1 C1 . 1.434(2) ?
    N2 N3 . 1.3126(19) ?
    N3 C11 . 1.368(2) ?
    N4 C13 . 1.462(2) ?
    N4 C16 . 1.469(2) ?
    N4 C12 . 1.500(2) ?
    C1 C2 . 1.376(2) ?
    C1 C6 . 1.379(3) ?
    C2 C3 . 1.390(2) ?
    C2 H2 . 0.9300 ?
    C3 C4 . 1.383(3) ?
    C3 H3 . 0.9300 ?
    C4 C5 . 1.384(2) ?
    C5 C6 . 1.372(2) ?
    C5 H5 . 0.9300 ?
    C6 H6 . 0.9300 ?
    C7 C8 . 1.499(3) ?
    C7 H7A . 0.9700 ?
    C7 H7B . 0.9700 ?
    C8 H8A . 0.9600 ?
    C8 H8B . 0.9600 ?
    C8 H8C . 0.9600 ?
    C9 C10 . 1.495(2) ?
    C9 H9A . 0.9600 ?
    C9 H9B . 0.9600 ?
    C9 H9C . 0.9600 ?
    C10 C11 . 1.381(2) ?
    C11 C12 . 1.525(2) ?
    C12 C23 . 1.541(2) ?
    C12 C17 . 1.544(2) ?
    C13 C14 . 1.512(3) ?
    C13 H13A . 0.9700 ?
    C13 H13B . 0.9700 ?
    C14 H14A . 0.9700 ?
    C14 H14B . 0.9700 ?
    C15 C16 . 1.504(3) ?
    C15 H15A . 0.9700 ?
    C15 H15B . 0.9700 ?
    C16 H16A . 0.9700 ?
    C16 H16B . 0.9700 ?
    C17 C18 . 1.376(3) ?
    C17 C22 . 1.388(2) ?
    C18 C19 . 1.381(3) ?
    C18 H18 . 0.9300 ?
    C19 C20 . 1.372(3) ?
    C19 H19 . 0.9300 ?
    C20 C21 . 1.370(3) ?
    C20 H20 . 0.9300 ?
    C21 C22 . 1.381(3) ?
    C21 H21 . 0.9300 ?
    C22 H22 . 0.9300 ?
    C23 C28 . 1.378(3) ?
    C23 C24 . 1.392(3) ?
    C24 C25 . 1.382(3) ?
    C24 H24 . 0.9300 ?
    C25 C26 . 1.366(3) ?
    C25 H25 . 0.9300 ?
    C26 C27 . 1.367(3) ?
    C26 H26 . 0.9300 ?
    C27 C28 . 1.385(3) ?
    C27 H27 . 0.9300 ?
    C28 H28 . 0.9300 ?
loop_
    _geom_angle_atom_site_label_1
    _geom_angle_atom_site_label_2
    _geom_angle_atom_site_label_3
    _geom_angle_site_symmetry_1
    _geom_angle_site_symmetry_3
    _geom_angle
    _geom_angle_publ_flag
    C4 O1 C7 . . 118.54(15) ?
    C14 O2 C15 . . 110.11(17) ?
    N2 N1 C10 . . 111.22(14) ?
    N2 N1 C1 . . 118.18(14) ?
    C10 N1 C1 . . 130.58(15) ?
    N3 N2 N1 . . 106.67(14) ?
    N2 N3 C11 . . 109.81(14) ?
    C13 N4 C16 . . 107.06(16) ?
    C13 N4 C12 . . 113.90(13) ?
    C16 N4 C12 . . 116.16(14) ?
    C2 C1 C6 . . 120.09(17) ?
    C2 C1 N1 . . 121.16(16) ?
    C6 C1 N1 . . 118.67(16) ?
    C1 C2 C3 . . 119.83(18) ?
    C1 C2 H2 . . 120.1 ?
    C3 C2 H2 . . 120.1 ?
    C4 C3 C2 . . 119.99(18) ?
    C4 C3 H3 . . 120.0 ?
    C2 C3 H3 . . 120.0 ?
    O1 C4 C3 . . 125.11(17) ?
    O1 C4 C5 . . 115.37(17) ?
    C3 C4 C5 . . 119.51(17) ?
    C6 C5 C4 . . 120.41(18) ?
    C6 C5 H5 . . 119.8 ?
    C4 C5 H5 . . 119.8 ?
    C5 C6 C1 . . 120.16(18) ?
    C5 C6 H6 . . 119.9 ?
    C1 C6 H6 . . 119.9 ?
    O1 C7 C8 . . 107.35(17) ?
    O1 C7 H7A . . 110.2 ?
    C8 C7 H7A . . 110.2 ?
    O1 C7 H7B . . 110.2 ?
    C8 C7 H7B . . 110.2 ?
    H7A C7 H7B . . 108.5 ?
    C7 C8 H8A . . 109.5 ?
    C7 C8 H8B . . 109.5 ?
    H8A C8 H8B . . 109.5 ?
    C7 C8 H8C . . 109.5 ?
    H8A C8 H8C . . 109.5 ?
    H8B C8 H8C . . 109.5 ?
    C10 C9 H9A . . 109.5 ?
    C10 C9 H9B . . 109.5 ?
    H9A C9 H9B . . 109.5 ?
    C10 C9 H9C . . 109.5 ?
    H9A C9 H9C . . 109.5 ?
    H9B C9 H9C . . 109.5 ?
    N1 C10 C11 . . 104.16(15) ?
    N1 C10 C9 . . 120.80(16) ?
    C11 C10 C9 . . 134.81(17) ?
    N3 C11 C10 . . 108.11(15) ?
    N3 C11 C12 . . 119.18(15) ?
    C10 C11 C12 . . 132.53(16) ?
    N4 C12 C11 . . 110.13(14) ?
    N4 C12 C23 . . 109.34(14) ?
    C11 C12 C23 . . 112.04(13) ?
    N4 C12 C17 . . 108.86(13) ?
    C11 C12 C17 . . 112.32(14) ?
    C23 C12 C17 . . 103.93(14) ?
    N4 C13 C14 . . 109.61(16) ?
    N4 C13 H13A . . 109.7 ?
    C14 C13 H13A . . 109.7 ?
    N4 C13 H13B . . 109.7 ?
    C14 C13 H13B . . 109.7 ?
    H13A C13 H13B . . 108.2 ?
    O2 C14 C13 . . 111.94(19) ?
    O2 C14 H14A . . 109.2 ?
    C13 C14 H14A . . 109.2 ?
    O2 C14 H14B . . 109.2 ?
    C13 C14 H14B . . 109.2 ?
    H14A C14 H14B . . 107.9 ?
    O2 C15 C16 . . 112.19(19) ?
    O2 C15 H15A . . 109.2 ?
    C16 C15 H15A . . 109.2 ?
    O2 C15 H15B . . 109.2 ?
    C16 C15 H15B . . 109.2 ?
    H15A C15 H15B . . 107.9 ?
    N4 C16 C15 . . 108.98(17) ?
    N4 C16 H16A . . 109.9 ?
    C15 C16 H16A . . 109.9 ?
    N4 C16 H16B . . 109.9 ?
    C15 C16 H16B . . 109.9 ?
    H16A C16 H16B . . 108.3 ?
    C18 C17 C22 . . 117.13(18) ?
    C18 C17 C12 . . 123.62(16) ?
    C22 C17 C12 . . 119.13(17) ?
    C17 C18 C19 . . 121.45(18) ?
    C17 C18 H18 . . 119.3 ?
    C19 C18 H18 . . 119.3 ?
    C20 C19 C18 . . 120.8(2) ?
    C20 C19 H19 . . 119.6 ?
    C18 C19 H19 . . 119.6 ?
    C21 C20 C19 . . 118.5(2) ?
    C21 C20 H20 . . 120.7 ?
    C19 C20 H20 . . 120.7 ?
    C20 C21 C22 . . 120.7(2) ?
    C20 C21 H21 . . 119.6 ?
    C22 C21 H21 . . 119.6 ?
    C21 C22 C17 . . 121.3(2) ?
    C21 C22 H22 . . 119.3 ?
    C17 C22 H22 . . 119.3 ?
    C28 C23 C24 . . 117.90(18) ?
    C28 C23 C12 . . 122.05(17) ?
    C24 C23 C12 . . 119.77(17) ?
    C25 C24 C23 . . 120.8(2) ?
    C25 C24 H24 . . 119.6 ?
    C23 C24 H24 . . 119.6 ?
    C26 C25 C24 . . 120.4(2) ?
    C26 C25 H25 . . 119.8 ?
    C24 C25 H25 . . 119.8 ?
    C25 C26 C27 . . 119.5(2) ?
    C25 C26 H26 . . 120.2 ?
    C27 C26 H26 . . 120.2 ?
    C26 C27 C28 . . 120.5(2) ?
    C26 C27 H27 . . 119.7 ?
    C28 C27 H27 . . 119.7 ?
    C23 C28 C27 . . 120.8(2) ?
    C23 C28 H28 . . 119.6 ?
    C27 C28 H28 . . 119.6 ?
loop_
    _geom_torsion_atom_site_label_1
    _geom_torsion_atom_site_label_2
    _geom_torsion_atom_site_label_3
    _geom_torsion_atom_site_label_4
    _geom_torsion_site_symmetry_1
    _geom_torsion_site_symmetry_2
    _geom_torsion_site_symmetry_3
    _geom_torsion_site_symmetry_4
    _geom_torsion
    _geom_torsion_publ_flag
    C10 N1 N2 N3 . . . . -0.7(2) ?
    C1 N1 N2 N3 . . . . 177.98(16) ?
    N1 N2 N3 C11 . . . . -0.4(2) ?
    N2 N1 C1 C2 . . . . -126.47(19) ?
    C10 N1 C1 C2 . . . . 51.9(3) ?
    N2 N1 C1 C6 . . . . 50.3(2) ?
    C10 N1 C1 C6 . . . . -131.3(2) ?
    C6 C1 C2 C3 . . . . 0.9(3) ?
    N1 C1 C2 C3 . . . . 177.65(17) ?
    C1 C2 C3 C4 . . . . -1.0(3) ?
    C7 O1 C4 C3 . . . . -9.5(3) ?
    C7 O1 C4 C5 . . . . 171.69(18) ?
    C2 C3 C4 O1 . . . . -178.55(18) ?
    C2 C3 C4 C5 . . . . 0.2(3) ?
    O1 C4 C5 C6 . . . . 179.58(18) ?
    C3 C4 C5 C6 . . . . 0.7(3) ?
    C4 C5 C6 C1 . . . . -0.8(3) ?
    C2 C1 C6 C5 . . . . 0.0(3) ?
    N1 C1 C6 C5 . . . . -176.83(17) ?
    C4 O1 C7 C8 . . . . -175.31(18) ?
    N2 N1 C10 C11 . . . . 1.4(2) ?
    C1 N1 C10 C11 . . . . -177.04(18) ?
    N2 N1 C10 C9 . . . . -173.86(17) ?
    C1 N1 C10 C9 . . . . 7.7(3) ?
    N2 N3 C11 C10 . . . . 1.3(2) ?
    N2 N3 C11 C12 . . . . 177.05(16) ?
    N1 C10 C11 N3 . . . . -1.6(2) ?
    C9 C10 C11 N3 . . . . 172.7(2) ?
    N1 C10 C11 C12 . . . . -176.61(18) ?
    C9 C10 C11 C12 . . . . -2.3(4) ?
    C13 N4 C12 C11 . . . . -50.70(19) ?
    C16 N4 C12 C11 . . . . 74.41(19) ?
    C13 N4 C12 C23 . . . . 72.82(18) ?
    C16 N4 C12 C23 . . . . -162.07(15) ?
    C13 N4 C12 C17 . . . . -174.25(15) ?
    C16 N4 C12 C17 . . . . -49.1(2) ?
    N3 C11 C12 N4 . . . . -73.2(2) ?
    C10 C11 C12 N4 . . . . 101.4(2) ?
    N3 C11 C12 C23 . . . . 164.90(16) ?
    C10 C11 C12 C23 . . . . -20.6(3) ?
    N3 C11 C12 C17 . . . . 48.4(2) ?
    C10 C11 C12 C17 . . . . -137.1(2) ?
    C16 N4 C13 C14 . . . . 60.2(2) ?
    C12 N4 C13 C14 . . . . -169.95(15) ?
    C15 O2 C14 C13 . . . . 55.7(2) ?
    N4 C13 C14 O2 . . . . -59.1(2) ?
    C14 O2 C15 C16 . . . . -56.5(2) ?
    C13 N4 C16 C15 . . . . -60.5(2) ?
    C12 N4 C16 C15 . . . . 170.98(17) ?
    O2 C15 C16 N4 . . . . 59.9(2) ?
    N4 C12 C17 C18 . . . . 134.58(18) ?
    C11 C12 C17 C18 . . . . 12.3(2) ?
    C23 C12 C17 C18 . . . . -108.97(19) ?
    N4 C12 C17 C22 . . . . -49.4(2) ?
    C11 C12 C17 C22 . . . . -171.63(16) ?
    C23 C12 C17 C22 . . . . 67.1(2) ?
    C22 C17 C18 C19 . . . . 0.5(3) ?
    C12 C17 C18 C19 . . . . 176.55(18) ?
    C17 C18 C19 C20 . . . . 0.0(3) ?
    C18 C19 C20 C21 . . . . -0.4(3) ?
    C19 C20 C21 C22 . . . . 0.3(3) ?
    C20 C21 C22 C17 . . . . 0.2(3) ?
    C18 C17 C22 C21 . . . . -0.6(3) ?
    C12 C17 C22 C21 . . . . -176.84(18) ?
    N4 C12 C23 C28 . . . . 14.1(2) ?
    C11 C12 C23 C28 . . . . 136.44(19) ?
    C17 C12 C23 C28 . . . . -102.1(2) ?
    N4 C12 C23 C24 . . . . -172.18(15) ?
    C11 C12 C23 C24 . . . . -49.8(2) ?
    C17 C12 C23 C24 . . . . 71.71(19) ?
    C28 C23 C24 C25 . . . . -1.7(3) ?
    C12 C23 C24 C25 . . . . -175.68(18) ?
    C23 C24 C25 C26 . . . . 1.1(3) ?
    C24 C25 C26 C27 . . . . 0.2(4) ?
    C25 C26 C27 C28 . . . . -0.8(3) ?
    C24 C23 C28 C27 . . . . 1.0(3) ?
    C12 C23 C28 C27 . . . . 174.90(18) ?
    C26 C27 C28 C23 . . . . 0.2(3) ?
data_global
_journal_date_recd_electronic     2008-04-15
_journal_date_accepted     2008-04-30
_journal_name_full     'Acta Crystallographica, Section E'
_journal_year     2008
_journal_volume     64
_journal_issue      6
_journal_page_first     o1067
_journal_page_last     o1067
_journal_paper_category     QO
_journal_coeditor_code     HG2394
_publ_contact_author_name     'Prof. Heng-Shan Dong'
_publ_contact_author_address
;
State Key Laboratory of Applied Organic Chemistry
Institute of Organic Chemistry
College of Chemistry and Chemical Engineering
Lanzhou University
Lanzhou
Gansu 730000
People's Republic of China
;
_publ_contact_author_email     donghengshan@lzu.edu.cn
_publ_contact_author_fax     '86-0931-8912582'
_publ_contact_author_phone     '86-0931-8912582'
_publ_section_title
;\
4-{[1-(4-Ethoxyphenyl)-5-methyl-1<i>H</i>-1,2,3-triazol-4-yl]diphenylmethyl}\
morpholine
;
loop_
    _publ_author_name
    _publ_author_address
    'Wu, Jian-Guo'
;
State Key Laboratory of Applied Organic Chemistry
Institute of Organic Chemistry
College of Chemistry and Chemical Engineering
Lanzhou University
Lanzhou
Gansu 730000
People's Republic of China
;
    'Dong, Hong-Ru'
;
State Key Laboratory of Applied Organic Chemistry
Institute of Organic Chemistry
College of Chemistry and Chemical Engineering
Lanzhou University
Lanzhou
Gansu 730000
People's Republic of China
;
    'Dong, Heng-Shan'
;
State Key Laboratory of Applied Organic Chemistry
Institute of Organic Chemistry
College of Chemistry and Chemical Engineering
Lanzhou University
Lanzhou
Gansu 730000
People's Republic of China
;
    'Ng, Seik Weng'
;
Department of Chemistry
University of Malaya
50603 Kuala Lumpur
Malaysia
;
_cell_measurement_pressure     85.3
