# Supplementary material for: 4-{[1-(4-Ethoxy­phen­yl)-5-methyl-1H-1,2,3-triazol-4-yl]diphenyl­meth­yl}morpholine
Source: Acta Crystallogr Sect E Struct Rep Online. 2008 May 14;64(Pt 6):o1067. doi: 10.1107/S1600536808012725 (PMC2961387; doi:10.1107/S1600536808012725)
Supplement: Supplementary file 2 [file e-64-o1067-Isup2.hkl]

# 
# h,k,l, Fc-squared, Fo-squared, sigma(Fo-squared) and status flag 
# 
data_I
_shelx_title '  P-1' 
_shelx_refln_list_code          4 
_shelx_F_calc_maximum      132.66 
_exptl_crystal_F_000       484.00 
_reflns_d_resolution_high  0.8294 
 
loop_ 
 _symmetry_equiv_pos_as_xyz 
 'x, y, z' 
 '-x, -y, -z' 
 
_cell_length_a     9.4059 
_cell_length_b    10.1249 
_cell_length_c    13.6695 
_cell_angle_alpha  81.408 
_cell_angle_beta   73.621 
_cell_angle_gamma  81.547 
 
_shelx_F_squared_multiplier     1.000 
 
loop_ 
 _refln_index_h 
 _refln_index_k 
 _refln_index_l 
 _refln_F_squared_calc 
 _refln_F_squared_meas 
 _refln_F_squared_sigma 
 _refln_observed_status 
   1   0   0      231.10      213.13      3.90 o 
   2   0   0      348.94      343.94      5.09 o 
   3   0   0     1538.26     1517.30     12.48 o 
   4   0   0       62.43       60.54      5.07 o 
   5   0   0      152.46      172.19     12.28 o 
   6   0   0        2.09        0.63      1.68 o 
   7   0   0       10.02       13.30      4.14 o 
   8   0   0        1.29        1.93      2.95 o 
   9   0   0        1.73        0.79      3.70 o 
  10   0   0       81.07       99.43     10.67 o 
 -10   1   0        1.34       -1.58      3.38 o 
  -9   1   0        2.47        3.94      3.65 o 
  -8   1   0       67.95       63.43      7.47 o 
  -7   1   0      204.67      237.11     11.87 o 
  -6   1   0       72.09       72.85      3.96 o 
  -5   1   0       57.82       58.90      3.25 o 
  -4   1   0       27.67       32.63      2.28 o 
  -3   1   0       34.40       38.07      2.66 o 
  -2   1   0       76.09       70.70      2.61 o 
  -1   1   0      897.95      866.27      7.29 o 
   0   1   0       77.73       68.07      2.39 o 
   1   1   0     1077.38     1021.60      7.50 o 
   2   1   0     2668.31     2531.36     15.81 o 
   3   1   0        4.52        3.58      0.84 o 
   4   1   0        8.64       14.66      3.10 o 
   5   1   0       98.00      102.66      7.29 o 
   6   1   0       17.21       18.72      2.12 o 
   7   1   0        0.39       -0.17      2.04 o 
   8   1   0        0.09        0.21      2.50 o 
   9   1   0       60.80       40.32      6.79 o 
  10   1   0       14.05       13.19      5.40 o 
 -10   2   0       15.61       12.16      5.07 o 
  -9   2   0        1.16       -2.65      2.60 o 
  -8   2   0      188.07      179.07     11.14 o 
  -7   2   0      107.27       97.45      8.09 o 
  -6   2   0      259.74      255.62     11.21 o 
  -5   2   0      194.12      221.06      4.48 o 
  -4   2   0        3.15        3.50      0.88 o 
  -3   2   0       88.13       85.89      2.32 o 
  -2   2   0       86.86       78.29      2.41 o 
  -1   2   0      216.01      214.78      3.19 o 
   0   2   0     8708.45     7780.57     56.69 o 
   1   2   0      413.11      338.04      6.74 o 
   2   2   0     3406.38     3183.00     19.88 o 
   3   2   0      590.61      602.95      7.69 o 
   4   2   0      217.19      249.96      5.33 o 
   5   2   0      387.07      431.31      7.78 o 
   6   2   0       16.76       14.46      2.94 o 
   7   2   0       22.81       18.84      4.03 o 
   8   2   0       88.51       96.07      8.51 o 
   9   2   0        1.84       -1.26      2.66 o 
  10   2   0       11.95       14.99      5.64 o 
 -10   3   0       21.36       20.24      6.15 o 
  -9   3   0        7.37        7.38      4.41 o 
  -8   3   0       59.13       61.82      7.67 o 
  -7   3   0      214.74      191.22     11.41 o 
  -6   3   0       61.30       59.51      4.04 o 
  -5   3   0       14.21       14.34      2.26 o 
  -4   3   0      327.26      334.00      7.18 o 
  -3   3   0       38.63       31.52      1.78 o 
  -2   3   0       56.87       57.25      2.09 o 
  -1   3   0      939.43      911.07     10.18 o 
   0   3   0     2432.56     2305.13     25.44 o 
   1   3   0       14.96        9.11      1.78 o 
   2   3   0      822.53      822.10     11.50 o 
   3   3   0      243.87      262.70      5.43 o 
   4   3   0     1414.03     1442.70     14.52 o 
   5   3   0      384.11      404.22      7.86 o 
   6   3   0      176.33      190.30      5.74 o 
   7   3   0        0.58       -0.24      1.84 o 
   8   3   0        2.01        0.70      2.50 o 
   9   3   0        0.92        3.06      3.26 o 
  10   3   0        3.78        3.86      3.93 o 
  -9   4   0        4.74        3.90      4.29 o 
  -8   4   0        0.09        2.59      3.71 o 
  -7   4   0       84.38       84.93      8.11 o 
  -6   4   0       26.92       22.61      3.12 o 
  -5   4   0      116.19      114.48      5.22 o 
  -4   4   0        0.48        1.23      0.96 o 
  -3   4   0       42.06       44.76      2.36 o 
  -2   4   0     1376.69     1424.91     16.61 o 
  -1   4   0      803.65      816.49     10.89 o 
   0   4   0       14.96        8.73      2.25 o 
   1   4   0     1974.43     2015.15     25.67 o 
   2   4   0      149.04      147.16      6.31 o 
   3   4   0      218.13      214.53      5.40 o 
   4   4   0       41.23       43.68      2.85 o 
   5   4   0      203.40      202.34      5.91 o 
   6   4   0       10.95       10.18      1.90 o 
   7   4   0       40.80       41.42      5.57 o 
   8   4   0        0.07        0.67      2.27 o 
   9   4   0        0.52        0.88      2.66 o 
  10   4   0       24.48       28.47      6.39 o 
  -9   5   0        0.24        5.14      4.31 o 
  -8   5   0       13.04       17.57      5.39 o 
  -7   5   0      150.98      135.44      6.69 o 
  -6   5   0       16.16        8.36      3.88 o 
  -5   5   0      226.26      202.46      7.24 o 
  -4   5   0        8.74        3.88      1.72 o 
  -3   5   0        4.99        4.11      1.46 o 
  -2   5   0      276.96      317.74      8.18 o 
  -1   5   0      106.60      115.59      6.68 o 
   0   5   0     1893.22     1814.25     26.66 o 
   1   5   0      941.98      969.70     18.82 o 
   2   5   0       55.99       49.50      4.46 o 
   3   5   0      580.36      545.25     14.26 o 
   4   5   0       27.47       24.54      2.47 o 
   5   5   0       33.95       26.39      3.26 o 
   6   5   0        0.53        2.80      1.73 o 
   7   5   0       15.16       11.32      3.47 o 
   8   5   0        9.57        4.90      3.12 o 
   9   5   0        0.96       -1.66      2.46 o 
  10   5   0        0.04       -0.49      3.04 o 
  -8   6   0       12.39       11.47      5.22 o 
  -7   6   0        0.01       -0.28      1.82 o 
  -6   6   0      110.15       99.01      6.01 o 
  -5   6   0      217.36      212.79      7.94 o 
  -4   6   0        0.38        2.91      1.56 o 
  -3   6   0       29.69       24.13      3.02 o 
  -2   6   0        3.71        3.06      2.89 o 
  -1   6   0        4.73        2.89      2.10 o 
   0   6   0     1221.75     1171.86     22.61 o 
   1   6   0       88.28       87.94      6.36 o 
   2   6   0        1.74        6.04      2.36 o 
   3   6   0      161.90      159.47      5.68 o 
   4   6   0        3.55        7.24      2.25 o 
   5   6   0      682.01      687.49     14.18 o 
   6   6   0       32.78       32.01      3.38 o 
   7   6   0       15.26       14.82      4.03 o 
   8   6   0        2.08       -0.09      2.28 o 
   9   6   0        3.05       -2.92      2.01 o 
  -8   7   0        0.12        0.72      3.86 o 
  -7   7   0       19.77       24.87      4.06 o 
  -6   7   0        0.92        3.73      2.17 o 
  -5   7   0      329.20      337.57     10.39 o 
  -4   7   0        1.74        0.96      3.00 o 
  -3   7   0      275.02      263.89      8.63 o 
  -2   7   0        0.51        2.72      2.28 o 
  -1   7   0      468.16      447.97     15.38 o 
   0   7   0      180.73      185.90      9.95 o 
   1   7   0        0.77        1.38      2.02 o 
   2   7   0       10.82       13.54      3.55 o 
   3   7   0       30.18       29.81      4.55 o 
   4   7   0       15.43       14.63      2.53 o 
   5   7   0      185.70      179.19      6.85 o 
   6   7   0       51.99       53.95      6.47 o 
   7   7   0       26.74       29.17      5.54 o 
   8   7   0       12.72       13.09      4.41 o 
   9   7   0        1.90        3.35      3.53 o 
  -7   8   0       15.49       17.38      3.81 o 
  -6   8   0        0.89        0.00      2.29 o 
  -5   8   0        0.02        1.40      2.14 o 
  -4   8   0       38.58       37.25      4.34 o 
  -3   8   0      158.82      179.10     11.21 o 
  -2   8   0        2.96        1.61      2.39 o 
  -1   8   0        0.07        0.56      2.16 o 
   0   8   0      286.32      273.48     13.27 o 
   1   8   0        0.00        0.37      2.24 o 
   2   8   0        2.73       -0.33      2.50 o 
   3   8   0       20.85       18.64      4.63 o 
   4   8   0      231.35      239.75      8.27 o 
   5   8   0       16.68       16.70      3.01 o 
   6   8   0        5.31        5.20      2.97 o 
   7   8   0      133.37      117.89      9.27 o 
   8   8   0       73.53       80.29      8.66 o 
  -6   9   0        1.46        3.10      2.45 o 
  -5   9   0        6.35        7.43      3.97 o 
  -4   9   0       31.87       26.98      6.03 o 
  -3   9   0       11.68        7.90      3.61 o 
  -2   9   0        0.65        0.47      2.51 o 
  -1   9   0       55.44       60.01      7.56 o 
   0   9   0       63.45       70.93      8.02 o 
   1   9   0        7.82        2.62      2.85 o 
   2   9   0        6.67        6.60      3.65 o 
   3   9   0        2.81        2.71      3.15 o 
   4   9   0       26.01       26.59      3.80 o 
   5   9   0       10.55       11.84      2.84 o 
   6   9   0        0.52        0.37      2.45 o 
   7   9   0        1.56        4.46      3.23 o 
   8   9   0       44.23       50.48      7.84 o 
  -5  10   0        0.01       -0.99      3.27 o 
  -4  10   0        2.09        1.61      3.16 o 
  -3  10   0        2.78        4.79      3.59 o 
  -2  10   0        6.56        4.84      3.65 o 
  -1  10   0        0.63       -0.90      2.88 o 
   0  10   0       24.55       31.04      6.51 o 
   1  10   0       73.71       74.87      8.79 o 
   2  10   0       26.98       16.13      5.16 o 
   3  10   0        2.73        9.10      4.21 o 
   4  10   0        3.87        4.04      6.51 o 
   5  10   0        0.90        0.69      2.20 o 
   6  10   0        3.59        5.95      3.74 o 
   7  10   0        0.60       -3.33      2.60 o 
  -3  11   0        0.40       -2.80      3.32 o 
  -2  11   0       42.10       54.97      8.98 o 
  -1  11   0        0.70        0.90      3.30 o 
   0  11   0        1.59        1.61      3.71 o 
   1  11   0       10.09        7.33      4.46 o 
   2  11   0       12.65       11.64      5.49 o 
   3  11   0        3.21       -0.62      3.55 o 
   4  11   0        3.98        4.05      2.63 o 
   5  11   0       11.44        7.06      4.82 o 
   1  12   0        0.58       -2.16      3.59 o 
   2  12   0       26.98       23.93      7.39 o 
  -5 -11   1        1.36        2.45      2.78 o 
  -4 -11   1        7.15        8.15      3.30 o 
  -3 -11   1        8.06        6.36      2.93 o 
  -2 -11   1        5.53        1.05      3.93 o 
  -1 -11   1       32.74       44.78      8.28 o 
   0 -11   1       60.45       46.60      8.14 o 
   1 -11   1        0.34       -1.87      3.06 o 
   2 -11   1        2.98        3.18      3.55 o 
   3 -11   1        1.25        3.76      3.77 o 
  -6 -10   1        0.60        0.72      3.04 o 
  -5 -10   1       48.10       50.84      5.28 o 
  -4 -10   1        1.07        0.33      2.21 o 
  -3 -10   1        4.40        4.75      2.51 o 
  -2 -10   1       26.93       26.31      6.30 o 
  -1 -10   1        6.62        1.70      3.91 o 
   0 -10   1       11.17       18.21      5.48 o 
   1 -10   1       19.58       15.28      5.05 o 
   2 -10   1       57.79       54.20      8.05 o 
   3 -10   1        9.83        5.63      4.02 o 
   4 -10   1       12.07       16.72      5.83 o 
   5 -10   1       10.02       13.09      5.29 o 
  -7  -9   1        2.04        3.00      3.13 o 
  -6  -9   1       13.46       11.85      3.94 o 
  -5  -9   1        2.87        4.92      2.38 o 
  -4  -9   1        6.66        3.17      3.73 o 
  -3  -9   1        3.24        2.58      1.94 o 
  -2  -9   1       14.80       16.11      4.88 o 
  -1  -9   1        2.18       -0.26      2.53 o 
   0  -9   1       24.78       25.20      5.48 o 
   1  -9   1       13.29        9.27      3.82 o 
   2  -9   1        0.01        0.29      2.69 o 
   3  -9   1        2.21        0.17      2.45 o 
   4  -9   1       68.23       65.33      8.02 o 
   5  -9   1        0.23        0.57      2.20 o 
   6  -9   1        0.01        0.37      2.43 o 
  -8  -8   1        2.44        4.63      3.21 o 
  -7  -8   1       12.92        9.25      3.83 o 
  -6  -8   1        3.03        2.88      2.28 o 
  -5  -8   1        1.40        0.88      2.10 o 
  -4  -8   1       13.22        9.96      2.49 o 
  -3  -8   1        1.69       -0.36      1.55 o 
  -2  -8   1       24.73       28.95      5.45 o 
  -1  -8   1      106.79      102.11      8.40 o 
   0  -8   1       24.84       30.34      5.43 o 
   1  -8   1        7.38        6.18      3.13 o 
   2  -8   1        1.43        5.37      3.13 o 
   3  -8   1        7.74       11.00      4.02 o 
   4  -8   1      171.89      167.75      7.62 o 
   5  -8   1        8.47        8.81      2.88 o 
   6  -8   1        0.44        0.29      2.18 o 
   7  -8   1       19.78       31.21      6.91 o 
  -9  -7   1       23.14       19.13      5.40 o 
  -8  -7   1        0.03        3.13      2.62 o 
  -7  -7   1        0.05       -1.14      2.02 o 
  -6  -7   1       24.80       28.05      3.58 o 
  -5  -7   1      618.16      645.54     13.11 o 
  -4  -7   1        9.32        6.35      3.17 o 
  -3  -7   1      145.73      157.42      6.22 o 
  -2  -7   1        0.01        0.53      2.11 o 
  -1  -7   1      227.51      231.93     11.15 o 
   0  -7   1       41.56       40.05      5.40 o 
   1  -7   1        4.51        3.71      2.65 o 
   2  -7   1        1.57        0.82      2.10 o 
   3  -7   1       56.03       64.85      4.69 o 
   4  -7   1      441.89      435.16     11.39 o 
   5  -7   1        7.65        5.72      2.29 o 
   6  -7   1       19.08       22.14      3.64 o 
   7  -7   1        3.70        3.62      3.70 o 
   8  -7   1        3.87        0.08      4.08 o 
  -9  -6   1        1.43        3.65      3.09 o 
  -8  -6   1        3.53        4.18      3.12 o 
  -7  -6   1        0.02        2.77      2.46 o 
  -6  -6   1       20.02       14.07      2.58 o 
  -5  -6   1      152.72      147.65     16.17 o 
  -4  -6   1       60.40       55.80      3.82 o 
  -3  -6   1       55.93       49.74      4.14 o 
  -2  -6   1      150.40      150.42      8.37 o 
  -1  -6   1       86.10       88.72      6.39 o 
   0  -6   1      181.53      173.09      8.96 o 
   1  -6   1      614.07      680.26     17.89 o 
   2  -6   1       10.29        7.43      2.74 o 
   3  -6   1       67.98       75.57      4.60 o 
   4  -6   1      120.24      130.82      6.00 o 
   5  -6   1        6.56        4.35      2.16 o 
   6  -6   1       59.11       54.58      6.14 o 
   7  -6   1       40.25       36.14      6.53 o 
   8  -6   1        5.99        7.12      4.67 o 
 -10  -5   1        0.04       -2.65      2.95 o 
  -9  -5   1        3.36       -2.16      2.33 o 
  -8  -5   1        6.24        3.18      2.92 o 
  -7  -5   1       38.35       37.81      5.51 o 
  -6  -5   1      122.51      123.74      5.42 o 
  -5  -5   1      366.76      376.69      9.78 o 
  -4  -5   1      225.57      236.00      6.64 o 
  -3  -5   1      137.44      142.84      5.00 o 
  -2  -5   1       88.32       96.42      6.01 o 
  -1  -5   1     1802.82     1842.53     27.43 o 
   0  -5   1       39.92       44.70      4.56 o 
   1  -5   1        2.94        4.87      2.15 o 
   2  -5   1      366.53      384.41      8.42 o 
   3  -5   1        0.58        0.54      1.14 o 
   4  -5   1        0.90        1.50      1.45 o 
   5  -5   1      160.64      169.31      6.69 o 
   6  -5   1      253.54      264.75     14.08 o 
   7  -5   1        1.58        3.03      3.47 o 
   8  -5   1       28.11       36.73      6.63 o 
   9  -5   1        1.36        1.22      3.70 o 
 -10  -4   1       21.59       20.16      5.75 o 
  -9  -4   1        4.10        0.81      2.78 o 
  -8  -4   1        0.07        0.84      2.15 o 
  -7  -4   1        0.59        0.91      2.27 o 
  -6  -4   1        0.24        1.08      1.23 o 
  -5  -4   1       60.01       64.73      3.70 o 
  -4  -4   1        7.69        6.21      2.00 o 
  -3  -4   1      490.00      468.35      8.29 o 
  -2  -4   1       29.56       27.72      2.16 o 
  -1  -4   1      906.97      931.02     16.95 o 
   0  -4   1      771.57      800.55     15.79 o 
   1  -4   1     1289.00     1253.96     20.04 o 
   2  -4   1       37.80       31.19      1.98 o 
   3  -4   1       57.66       65.19      4.41 o 
   4  -4   1       25.43       30.76      4.98 o 
   5  -4   1       29.45       34.84      3.90 o 
   6  -4   1       25.10       24.77      3.07 o 
   7  -4   1      188.58      198.10     11.75 o 
   8  -4   1       87.52       83.39      9.08 o 
   9  -4   1        4.30        8.17      4.79 o 
 -10  -3   1        2.67       -2.66      3.32 o 
  -9  -3   1        0.93        3.10      3.48 o 
  -8  -3   1        0.24       -0.76      2.37 o 
  -7  -3   1        5.72        2.68      2.36 o 
  -6  -3   1       19.37       26.35      2.69 o 
  -5  -3   1       64.52       63.85      3.50 o 
  -4  -3   1       27.39       26.11      2.25 o 
  -3  -3   1     1034.22     1040.67     12.56 o 
  -2  -3   1       26.57       31.25      2.30 o 
  -1  -3   1      419.29      409.96      9.72 o 
   0  -3   1     1041.21      954.68     15.09 o 
   1  -3   1     1750.04     1663.04     13.74 o 
   2  -3   1       32.13       29.94      1.70 o 
   3  -3   1        0.11        1.90      0.79 o 
   4  -3   1       75.17       94.06      6.14 o 
   5  -3   1       36.15       40.75      2.34 o 
   6  -3   1      125.38      123.08      5.39 o 
   7  -3   1      457.00      462.44     16.74 o 
   8  -3   1       12.71       19.32      5.48 o 
   9  -3   1        4.76        5.71      4.28 o 
  10  -3   1       14.64       19.55      6.57 o 
 -10  -2   1       11.14       11.61      5.02 o 
  -9  -2   1        1.50       -0.37      2.92 o 
  -8  -2   1        0.20       -0.41      2.36 o 
  -7  -2   1       64.34       65.30      6.59 o 
  -6  -2   1       25.15       28.09      2.62 o 
  -5  -2   1       23.46       27.14      2.81 o 
  -4  -2   1      109.14      104.25      3.78 o 
  -3  -2   1     1593.38     1632.43     30.96 o 
  -2  -2   1       13.68       13.44      1.28 o 
  -1  -2   1    14129.38    11973.57     83.09 o 
   0  -2   1     2371.78     2089.73     21.24 o 
   1  -2   1     1553.59     1506.37      9.63 o 
   2  -2   1      579.15      564.20      5.77 o 
   3  -2   1      436.71      426.18      5.37 o 
   4  -2   1       36.53       31.54      2.63 o 
   5  -2   1       71.42       74.73      3.68 o 
   6  -2   1       64.59       70.95      2.96 o 
   7  -2   1        4.82        4.93      3.45 o 
   8  -2   1        0.40        0.46      3.32 o 
   9  -2   1        3.41        3.16      3.90 o 
  10  -2   1        9.44        6.48      4.69 o 
 -10  -1   1       47.32       57.88      8.78 o 
  -9  -1   1      130.35      151.06     11.46 o 
  -8  -1   1       11.12       10.94      4.18 o 
  -7  -1   1       18.39       20.30      4.47 o 
  -6  -1   1       12.72        9.63      1.91 o 
  -5  -1   1     1180.43     1278.02     14.67 o 
  -4  -1   1      374.60      399.07      7.06 o 
  -3  -1   1     2149.84     2092.63     16.20 o 
  -2  -1   1      833.88      782.23      7.97 o 
  -1  -1   1     2717.91     2594.94     15.38 o 
   0  -1   1     7589.77     6621.57    129.22 o 
   1  -1   1      157.87      151.48      3.76 o 
   2  -1   1     1020.37      999.87      7.12 o 
   3  -1   1      319.57      290.89      5.80 o 
   4  -1   1        3.26        1.79      0.96 o 
   5  -1   1      348.66      365.42     11.88 o 
   6  -1   1       29.04       24.34      4.92 o 
   7  -1   1        3.33        1.60      2.81 o 
   8  -1   1       13.37       12.23      4.46 o 
   9  -1   1      105.70      108.97      9.92 o 
  10  -1   1        1.14       -1.58      3.12 o 
 -10   0   1        0.00        4.93      4.23 o 
  -9   0   1        0.15        3.04      3.27 o 
  -8   0   1      278.94      314.86     14.77 o 
  -7   0   1       41.48       47.46      6.25 o 
  -6   0   1       26.05       20.21      2.47 o 
  -5   0   1        9.73       11.96      1.83 o 
  -4   0   1        1.37        1.69      1.07 o 
  -3   0   1      253.39      253.86      5.05 o 
  -2   0   1      323.90      310.87      4.76 o 
  -1   0   1     1946.94     1794.92     11.41 o 
   1   0   1      454.42      454.98      5.90 o 
   2   0   1      469.65      478.08      8.14 o 
   3   0   1      768.65      740.55      7.33 o 
   4   0   1       76.97       75.06      3.07 o 
   5   0   1      644.27      632.17      9.48 o 
   6   0   1        0.18        0.42      0.98 o 
   7   0   1       16.13       17.77      4.26 o 
   8   0   1      300.04      358.21     15.53 o 
   9   0   1       31.78       35.56      6.59 o 
  10   0   1        6.34        8.87      4.76 o 
 -10   1   1        3.36        7.17      4.49 o 
  -9   1   1        0.00       -0.27      3.15 o 
  -8   1   1      265.26      285.74     14.09 o 
  -7   1   1      372.21      396.83     15.34 o 
  -6   1   1      364.54      382.98     19.13 o 
  -5   1   1       40.08       44.64      3.06 o 
  -4   1   1      398.96      374.59     13.47 o 
  -3   1   1       16.84       17.98      2.22 o 
  -2   1   1      989.88      942.15      9.40 o 
  -1   1   1     9861.17     8731.86     46.27 o 
   0   1   1      111.23       96.97      2.78 o 
   1   1   1     4559.75     4015.90     29.43 o 
   2   1   1     7859.80     7025.64     49.57 o 
   3   1   1     1062.30     1071.26      9.02 o 
   4   1   1        7.48        3.52      1.04 o 
   5   1   1      165.29      167.88      5.73 o 
   6   1   1        5.26        5.13      1.32 o 
   7   1   1       20.41       18.17      4.05 o 
   8   1   1       10.84       14.41      4.12 o 
   9   1   1        0.12       -0.20      2.66 o 
  10   1   1        0.03       -0.85      3.27 o 
  11   1   1       43.51       40.20      8.11 o 
 -10   2   1       10.73       14.13      5.11 o 
  -9   2   1       36.80       31.33      6.69 o 
  -8   2   1      291.27      309.63     14.79 o 
  -7   2   1       97.90      100.85      6.76 o 
  -6   2   1        0.15       -0.30      1.34 o 
  -5   2   1       34.88       35.06      4.21 o 
  -4   2   1      130.16      142.01      3.07 o 
  -3   2   1      266.44      306.66      3.90 o 
  -2   2   1     1090.54     1089.63     11.19 o 
  -1   2   1     2253.14     2125.41     17.86 o 
   0   2   1        4.16        4.41      1.14 o 
   1   2   1        0.74       -1.35      0.90 o 
   2   2   1     5985.99     5635.06     30.05 o 
   3   2   1      945.06      912.84      9.01 o 
   4   2   1     1362.81     1419.66     12.67 o 
   5   2   1     1185.57     1338.61     28.29 o 
   6   2   1       60.49       50.93      5.13 o 
   7   2   1        0.50       -0.50      1.69 o 
   8   2   1        0.01        9.63      3.59 o 
   9   2   1        3.09        6.27      3.67 o 
  10   2   1        7.73        5.04      4.15 o 
  11   2   1        0.48        0.06      3.85 o 
  -9   3   1        0.34       -1.55      2.97 o 
  -8   3   1        4.10        1.49      3.00 o 
  -7   3   1      257.71      268.38      8.61 o 
  -6   3   1       20.86       15.81      2.69 o 
  -5   3   1      203.13      207.52      6.69 o 
  -4   3   1      593.52      657.29      7.00 o 
  -3   3   1     1827.05     1947.65     12.72 o 
  -2   3   1      392.21      405.20      7.33 o 
  -1   3   1     1696.25     1588.20     14.38 o 
   0   3   1     2193.45     2040.45     23.39 o 
   1   3   1     1561.34     1416.12     17.92 o 
   2   3   1       67.63       62.34      2.51 o 
   3   3   1       22.14       20.10      1.73 o 
   4   3   1     2363.75     2354.17     18.75 o 
   5   3   1      194.37      194.85      5.05 o 
   6   3   1        1.33       -0.24      1.49 o 
   7   3   1       22.55       21.67      4.25 o 
   8   3   1        6.34       10.01      3.79 o 
   9   3   1       53.43       55.75      7.35 o 
  10   3   1        1.79       -1.98      2.53 o 
  -9   4   1        8.15       10.60      4.69 o 
  -8   4   1       71.48       72.88      8.23 o 
  -7   4   1       68.63       62.94      4.74 o 
  -6   4   1      177.58      176.37      6.84 o 
  -5   4   1       73.64       87.75      4.71 o 
  -4   4   1       24.26       25.27      2.83 o 
  -3   4   1      101.92       92.43      4.23 o 
  -2   4   1      465.65      506.77     13.49 o 
  -1   4   1      255.94      270.84      8.95 o 
   0   4   1      277.83      282.71      8.96 o 
   1   4   1      249.49      233.45      7.91 o 
   2   4   1     1954.22     1993.60     24.59 o 
   3   4   1      271.14      297.25      6.30 o 
   4   4   1      138.17      151.46      4.65 o 
   5   4   1       51.44       48.44      3.05 o 
   6   4   1      101.13      115.59      7.43 o 
   7   4   1        0.21        0.02      1.67 o 
   8   4   1        0.87        0.26      2.34 o 
   9   4   1        3.46       -0.35      2.31 o 
  10   4   1       11.60        1.99      3.44 o 
  -9   5   1        0.00       -0.56      3.06 o 
  -8   5   1       12.11       13.22      4.72 o 
  -7   5   1       20.87       24.06      4.19 o 
  -6   5   1        4.73        1.78      1.91 o 
  -5   5   1      269.71      261.72      8.37 o 
  -4   5   1       42.68       45.27      3.76 o 
  -3   5   1       76.85       63.79      3.98 o 
  -2   5   1      757.19      765.42     17.74 o 
  -1   5   1       27.92       31.10      4.00 o 
   0   5   1     1724.23     1786.05     26.82 o 
   1   5   1       47.27       58.37      4.70 o 
   2   5   1       24.41       35.66      3.86 o 
   3   5   1      475.58      488.64      8.92 o 
   4   5   1      249.33      244.47      6.42 o 
   5   5   1      585.02      603.70     11.64 o 
   6   5   1       67.55       72.64      6.59 o 
   7   5   1      179.89      184.79     10.30 o 
   8   5   1        8.36        1.78      2.42 o 
   9   5   1        8.23        8.54      3.82 o 
  10   5   1       20.06       19.37      5.57 o 
  -8   6   1        1.49        4.47      4.14 o 
  -7   6   1        7.41        9.38      3.91 o 
  -6   6   1       33.95       34.51      4.05 o 
  -5   6   1       14.95       10.44      2.50 o 
  -4   6   1        0.23       -1.00      1.39 o 
  -3   6   1       48.12       47.20      3.84 o 
  -2   6   1       11.92       10.49      2.19 o 
  -1   6   1      271.41      267.13     11.09 o 
   0   6   1      293.52      298.23     11.43 o 
   1   6   1       14.70       11.75      2.88 o 
   2   6   1        7.08        9.59      2.85 o 
   3   6   1       46.11       63.19      5.40 o 
   4   6   1       10.80        5.49      3.15 o 
   5   6   1        3.52        1.19      1.34 o 
   6   6   1      124.40      136.71      8.87 o 
   7   6   1       31.03       31.92      5.46 o 
   8   6   1        0.05       -0.11      2.02 o 
   9   6   1       16.55       14.87      4.46 o 
  10   6   1        5.21        4.85      3.86 o 
  -7   7   1        0.14       -1.02      2.12 o 
  -6   7   1       16.21       10.46      2.94 o 
  -5   7   1      261.89      217.55      8.52 o 
  -4   7   1       84.33       77.88      5.34 o 
  -3   7   1      279.60      271.36      8.90 o 
  -2   7   1      196.38      209.29     10.97 o 
  -1   7   1      777.00      787.10     20.74 o 
   0   7   1        0.01       -2.10      1.40 o 
   1   7   1       56.77       58.37      5.96 o 
   2   7   1        0.43        0.43      1.84 o 
   3   7   1       10.54        8.12      2.89 o 
   4   7   1      295.29      294.22      8.41 o 
   5   7   1      632.47      634.88     19.06 o 
   6   7   1       73.31       63.02      6.76 o 
   7   7   1      156.38      169.86     10.44 o 
   8   7   1        4.74        3.80      3.18 o 
   9   7   1        6.72        7.77      3.93 o 
  -7   8   1        0.31        0.02      2.32 o 
  -6   8   1        1.78        3.57      2.58 o 
  -5   8   1       34.75       23.32      3.81 o 
  -4   8   1        0.93        0.19      1.83 o 
  -3   8   1       20.62       21.99      5.11 o 
  -2   8   1      182.05      185.32     11.11 o 
  -1   8   1       22.36       22.06      4.70 o 
   0   8   1        4.39        0.40      2.22 o 
   1   8   1       20.79       22.26      4.84 o 
   2   8   1        6.55       15.84      4.09 o 
   3   8   1        2.26        1.73      2.42 o 
   4   8   1       20.42       18.52      3.58 o 
   5   8   1       43.67       48.51      4.29 o 
   6   8   1       25.75       24.82      5.05 o 
   7   8   1        6.46        5.14      2.95 o 
   8   8   1       35.18       30.89      6.39 o 
   9   8   1        9.67       11.03      4.41 o 
  -6   9   1        1.43        2.40      2.68 o 
  -5   9   1        0.08       -0.42      2.10 o 
  -4   9   1       17.77       12.75      4.70 o 
  -3   9   1       78.81       88.37      9.05 o 
  -2   9   1       24.16       16.17      4.61 o 
  -1   9   1       11.07        4.91      3.15 o 
   0   9   1       81.22       80.96      8.23 o 
   1   9   1       49.51       57.12      7.32 o 
   2   9   1        0.37        2.24      2.98 o 
   3   9   1        4.47        3.61      3.09 o 
   4   9   1       45.79       47.27      4.66 o 
   5   9   1       20.60       20.70      3.43 o 
   6   9   1        5.34        3.73      2.95 o 
   7   9   1       13.94       14.91      4.76 o 
   8   9   1        3.31        6.82      3.76 o 
  -4  10   1        0.05       -1.84      3.00 o 
  -3  10   1       13.32        9.17      4.20 o 
  -2  10   1      170.76      149.64     11.41 o 
  -1  10   1      217.10      205.62     13.18 o 
   0  10   1       69.72       79.12      9.25 o 
   1  10   1       84.35      108.06      9.95 o 
   2  10   1        0.51        4.44      3.29 o 
   3  10   1       12.54       12.55      4.88 o 
   4  10   1        0.01       -1.31      1.79 o 
   5  10   1        1.03        3.43      2.23 o 
   6  10   1        5.30        5.11      3.42 o 
   7  10   1        0.12       -2.15      2.51 o 
  -3  11   1       20.33       20.66      5.68 o 
  -2  11   1        1.23        2.40      3.47 o 
  -1  11   1       23.58       26.11      7.11 o 
   0  11   1      161.82      193.48     13.69 o 
   1  11   1       11.30       12.43      5.07 o 
   2  11   1        0.20       -0.97      3.48 o 
   3  11   1       11.74       21.13      6.22 o 
   4  11   1       13.12        7.81      3.01 o 
   5  11   1       16.26       16.72      5.40 o 
   0  12   1        4.98        7.50      5.51 o 
   1  12   1        0.68        1.20      4.46 o 
   2  12   1       16.34       16.45      6.69 o 
   3  12   1       11.88       16.98      6.83 o 
  -4 -11   2       11.39       15.44      6.07 o 
  -3 -11   2        1.35       -2.43      3.06 o 
  -2 -11   2        0.14        5.89      4.46 o 
  -1 -11   2       56.26       57.00      8.78 o 
   0 -11   2       38.63       41.11      8.35 o 
   1 -11   2        7.43        9.07      4.81 o 
   2 -11   2        1.45        1.57      3.55 o 
   3 -11   2        7.67        3.80      4.29 o 
  -5 -10   2        5.51        5.53      2.85 o 
  -4 -10   2        0.83        1.96      2.17 o 
  -3 -10   2        6.45        6.63      5.94 o 
  -2 -10   2       26.20       28.25      6.53 o 
  -1 -10   2       14.76       10.99      4.66 o 
   0 -10   2        6.96        4.05      3.86 o 
   1 -10   2        4.70        9.84      4.35 o 
   2 -10   2        0.76       -1.19      2.51 o 
   3 -10   2       19.89       14.45      5.29 o 
   4 -10   2        0.26       -1.23      3.18 o 
  -7  -9   2       18.50       12.40      4.50 o 
  -6  -9   2       39.09       49.24      8.44 o 
  -5  -9   2       44.46       55.17      5.14 o 
  -4  -9   2       14.70        9.31      2.64 o 
  -3  -9   2        0.72       -0.91      1.60 o 
  -2  -9   2       19.46       16.78      5.01 o 
  -1  -9   2        7.26        4.34      3.35 o 
   0  -9   2       11.91        7.77      3.94 o 
   1  -9   2        9.53        6.51      3.51 o 
   2  -9   2       23.96       20.43      5.13 o 
   3  -9   2        2.40       -0.21      2.80 o 
   4  -9   2       37.42       45.92      7.49 o 
   5  -9   2        3.22        0.05      3.24 o 
   6  -9   2        4.97        3.47      3.09 o 
  -8  -8   2        4.47        8.73      4.14 o 
  -7  -8   2        4.64        4.47      3.41 o 
  -6  -8   2        6.40        4.88      2.44 o 
  -5  -8   2        0.50       -0.99      1.57 o 
  -4  -8   2        9.55        7.03      2.28 o 
  -3  -8   2       61.20       59.14      4.61 o 
  -2  -8   2       13.19       13.98      4.37 o 
  -1  -8   2        2.13        3.13      3.12 o 
   0  -8   2       53.00       63.75      7.32 o 
   1  -8   2       30.96       33.37      5.63 o 
   2  -8   2        0.15       -0.08      2.31 o 
   3  -8   2        4.85        1.19      2.43 o 
   4  -8   2       96.92      114.86      6.68 o 
   5  -8   2       23.32       27.41      4.09 o 
   6  -8   2        0.13        0.93      2.20 o 
   7  -8   2        4.71       10.09      4.94 o 
  -8  -7   2        4.63        5.23      3.44 o 
  -7  -7   2        0.01       -0.87      2.19 o 
  -6  -7   2       10.80        8.11      5.02 o 
  -5  -7   2       24.95       21.85     10.16 o 
  -4  -7   2      483.27      503.68     11.35 o 
  -3  -7   2       93.26       91.11      4.93 o 
  -2  -7   2      150.91      152.91      9.39 o 
  -1  -7   2       12.21       13.30      3.80 o 
   0  -7   2      166.47      174.97     10.09 o 
   1  -7   2      279.83      309.84     13.10 o 
   2  -7   2        9.22       15.81      4.08 o 
   3  -7   2      296.76      320.98     13.86 o 
   4  -7   2       43.62       40.84      4.10 o 
   5  -7   2        4.95        6.41      3.84 o 
   6  -7   2        0.96       -0.23      1.95 o 
   7  -7   2        9.60        9.95      4.47 o 
   8  -7   2        6.07        6.12      4.72 o 
  -9  -6   2       10.83       13.04      4.82 o 
  -8  -6   2        3.40       -1.38      2.60 o 
  -7  -6   2       10.90       16.49      4.11 o 
  -6  -6   2      281.13      289.53      8.85 o 
  -5  -6   2       21.49       16.20      2.80 o 
  -4  -6   2       56.79       57.78      4.28 o 
  -3  -6   2       14.00        9.17      4.10 o 
  -2  -6   2       18.53       16.14      3.59 o 
  -1  -6   2       37.50       37.06      4.91 o 
   0  -6   2        0.68       -0.58      1.38 o 
   1  -6   2       32.65       25.62      4.23 o 
   2  -6   2       45.29       47.15      5.49 o 
   3  -6   2      133.40      125.28      5.56 o 
   4  -6   2       86.50       84.56      4.11 o 
   5  -6   2        5.83        1.39      1.74 o 
   6  -6   2       34.35       34.44      3.91 o 
   7  -6   2        0.50        2.69      3.47 o 
   8  -6   2       10.12        9.01      4.49 o 
  -9  -5   2        1.87        0.18      3.09 o 
  -8  -5   2       18.06       15.93      4.49 o 
  -7  -5   2        0.01        0.18      2.05 o 
  -6  -5   2      226.85      225.02      7.51 o 
  -5  -5   2       16.13       17.28      2.59 o 
  -4  -5   2       43.00       44.89      3.36 o 
  -3  -5   2        7.93        6.59      1.58 o 
  -2  -5   2        1.30        1.39      1.51 o 
  -1  -5   2        3.87        3.15      1.99 o 
   0  -5   2      351.17      377.40     12.13 o 
   1  -5   2      132.35      123.09      7.04 o 
   2  -5   2       65.55       77.79      7.00 o 
   3  -5   2       83.96       93.56      4.85 o 
   4  -5   2       90.67       93.34      3.72 o 
   5  -5   2      117.32      106.38      5.37 o 
   6  -5   2       65.25       69.70      4.86 o 
   7  -5   2       10.86        9.01      4.20 o 
   8  -5   2        7.53        4.03      3.96 o 
   9  -5   2       11.30       17.10      5.81 o 
 -10  -4   2        0.00       -2.85      3.56 o 
  -9  -4   2        5.23        9.40      4.43 o 
  -8  -4   2       47.32       45.75      6.50 o 
  -7  -4   2      141.28      133.51      8.72 o 
  -6  -4   2      229.70      231.58     17.86 o 
  -5  -4   2       78.21       80.19      4.37 o 
  -4  -4   2        9.00       10.59      2.47 o 
  -3  -4   2      327.52      316.87      6.96 o 
  -2  -4   2      161.08      158.38      4.72 o 
  -1  -4   2      637.96      621.74     14.13 o 
   0  -4   2      390.00      430.89     11.75 o 
   1  -4   2      342.21      322.09      9.98 o 
   2  -4   2       11.12       11.62      1.48 o 
   3  -4   2      219.68      218.68      4.87 o 
   4  -4   2        2.82        2.71      1.26 o 
   5  -4   2       17.78       20.03      2.04 o 
   6  -4   2       44.92       44.59      3.80 o 
   7  -4   2       50.69       55.89      6.92 o 
   8  -4   2       11.22        7.46      4.17 o 
   9  -4   2       11.63       16.81      6.19 o 
  10  -4   2        2.29        4.73      5.04 o 
 -10  -3   2        3.34        4.21      4.15 o 
  -9  -3   2        6.43        6.97      4.23 o 
  -8  -3   2        1.76        5.22      3.23 o 
  -7  -3   2        1.19        0.96      2.16 o 
  -6  -3   2      136.63      141.04      5.58 o 
  -5  -3   2       47.86       49.99      3.31 o 
  -4  -3   2       19.30       25.26      2.37 o 
  -3  -3   2      149.35      151.39      4.58 o 
  -2  -3   2      162.72      158.32      4.26 o 
  -1  -3   2       42.87       55.16      3.97 o 
   0  -3   2      176.20      170.23      6.59 o 
   1  -3   2      414.05      392.10      5.32 o 
   2  -3   2      246.30      249.22      4.44 o 
   3  -3   2        2.02        1.86      0.88 o 
   4  -3   2       81.26       73.90      2.83 o 
   5  -3   2      363.86      344.51      6.20 o 
   6  -3   2      145.97      126.01      4.09 o 
   7  -3   2      585.79      623.03     19.29 o 
   8  -3   2      104.61      104.38      9.39 o 
   9  -3   2       10.07       15.20      5.42 o 
  10  -3   2        6.52        3.68      4.53 o 
 -10  -2   2        2.08        0.41      4.11 o 
  -9  -2   2        5.05        1.73      3.26 o 
  -8  -2   2        4.23       -1.34      2.21 o 
  -7  -2   2      112.16      108.23      7.94 o 
  -6  -2   2       35.82       39.05      3.53 o 
  -5  -2   2      117.24      110.77      4.48 o 
  -4  -2   2      547.37      593.33      9.39 o 
  -3  -2   2        0.94        3.97      1.10 o 
  -2  -2   2       17.09       13.73      2.53 o 
  -1  -2   2     7733.25     7323.85     49.94 o 
   0  -2   2     1705.94     1570.73     13.34 o 
   1  -2   2      139.77      136.07      3.55 o 
   2  -2   2       70.31       73.79      2.23 o 
   3  -2   2       10.21        9.53      1.10 o 
   4  -2   2       44.61       51.89      2.23 o 
   5  -2   2       25.91       25.41      1.83 o 
   6  -2   2        6.46        7.89      1.38 o 
   7  -2   2       28.88       33.15      5.68 o 
   8  -2   2        5.26        7.96      4.05 o 
   9  -2   2       43.62       28.76      6.42 o 
  10  -2   2        5.43        5.33      4.88 o 
 -10  -1   2        0.36       -0.46      3.88 o 
  -9  -1   2        2.19        2.95      3.59 o 
  -8  -1   2       50.25       43.61      6.62 o 
  -7  -1   2        0.84       -0.20      2.45 o 
  -6  -1   2       58.18       62.42      5.12 o 
  -5  -1   2      446.81      452.36      8.85 o 
  -4  -1   2       87.33       97.35      3.84 o 
  -3  -1   2       33.92       28.02      1.99 o 
  -2  -1   2        7.37        7.57      1.07 o 
  -1  -1   2     7101.73     6496.78     33.09 o 
   0  -1   2     1031.08      951.82      8.69 o 
   1  -1   2      203.00      176.02      3.64 o 
   2  -1   2      430.12      426.72      6.34 o 
   3  -1   2      411.97      406.94      4.89 o 
   4  -1   2        3.80        4.97      1.07 o 
   5  -1   2      390.82      437.88      8.32 o 
   6  -1   2       73.53       87.96      3.14 o 
   7  -1   2       37.92       36.86      3.38 o 
   8  -1   2      345.36      326.35     14.96 o 
   9  -1   2      237.80      233.99     13.78 o 
  10  -1   2       18.65       16.66      5.93 o 
 -10   0   2       18.72       14.56      5.45 o 
  -9   0   2      205.45      209.53     13.37 o 
  -8   0   2       82.85       85.45      8.57 o 
  -7   0   2      506.88      570.93     11.93 o 
  -6   0   2      528.79      516.28     10.47 o 
  -5   0   2      355.10      359.84     11.40 o 
  -4   0   2      406.29      413.67      7.77 o 
  -3   0   2      444.04      426.90      7.07 o 
  -2   0   2      769.17      716.79     16.37 o 
  -1   0   2      328.59      316.60      3.41 o 
   0   0   2      455.41      449.03      4.86 o 
   1   0   2     3753.46     3537.50     15.82 o 
   2   0   2      516.69      494.80      8.14 o 
   3   0   2      519.95      476.38      5.13 o 
   4   0   2     1942.11     1967.86     14.49 o 
   5   0   2       19.05       19.44      1.57 o 
   6   0   2        4.32        2.10      2.04 o 
   7   0   2       27.10       26.00      4.94 o 
   8   0   2        2.10        2.80      3.29 o 
   9   0   2       75.51       83.01      9.16 o 
  10   0   2       48.42       37.37      7.53 o 
  11   0   2        3.91        6.59      5.43 o 
 -10   1   2        3.49        2.92      4.05 o 
  -9   1   2        0.10       -3.06      3.04 o 
  -8   1   2       81.52       71.42      8.12 o 
  -7   1   2       34.87       35.00      4.04 o 
  -6   1   2      125.65      123.66      7.05 o 
  -5   1   2      263.13      243.69      9.72 o 
  -4   1   2      671.70      659.57     22.41 o 
  -3   1   2       36.50       28.35      2.40 o 
  -2   1   2      146.59      163.00      4.01 o 
  -1   1   2     4565.07     4125.35     23.38 o 
   0   1   2     1509.22     1323.87     14.35 o 
   1   1   2     2432.08     2295.52     19.45 o 
   2   1   2       42.89       51.23      2.74 o 
   3   1   2     3486.41     3467.71     32.15 o 
   4   1   2     1476.17     1476.42     20.89 o 
   5   1   2     1319.44     1457.39     12.09 o 
   6   1   2        0.53       -0.50      1.37 o 
   7   1   2        8.14        7.11      3.16 o 
   8   1   2       69.05       64.44      7.06 o 
   9   1   2        0.01       -2.68      2.10 o 
  10   1   2        6.88        3.33      3.67 o 
  11   1   2        7.08        1.25      4.29 o 
 -10   2   2        0.90        3.38      4.14 o 
  -9   2   2       14.85       11.24      4.70 o 
  -8   2   2       15.05       17.30      5.05 o 
  -7   2   2       99.93      103.58      5.60 o 
  -6   2   2      373.82      370.92      9.33 o 
  -5   2   2       52.03       56.41      6.05 o 
  -4   2   2      134.80      123.42      4.86 o 
  -3   2   2       20.44       20.86      2.07 o 
  -2   2   2       59.44       61.91      2.82 o 
  -1   2   2      378.12      334.89      8.11 o 
   0   2   2      576.87      572.02      9.95 o 
   1   2   2     2006.86     1903.36     19.06 o 
   2   2   2     1346.78     1324.07     10.53 o 
   3   2   2        0.01        0.31      0.46 o 
   4   2   2     1435.88     1509.38     11.99 o 
   5   2   2       43.39       43.56      1.97 o 
   6   2   2        5.03        4.55      2.24 o 
   7   2   2       69.84       70.25      6.56 o 
   8   2   2        5.68        9.81      3.55 o 
   9   2   2       76.86       75.83      8.23 o 
  10   2   2        3.01       -1.51      2.57 o 
  11   2   2        0.24        4.69      4.44 o 
  -9   3   2        0.93        0.52      3.18 o 
  -8   3   2       35.25       46.00      7.27 o 
  -7   3   2       75.34       74.69      9.32 o 
  -6   3   2      166.20      171.83      6.76 o 
  -5   3   2        9.30        7.97      3.34 o 
  -4   3   2       40.63       38.67      3.06 o 
  -3   3   2     1732.34     1868.41     18.52 o 
  -2   3   2        0.44        2.35      1.03 o 
  -1   3   2     1554.10     1507.29     14.30 o 
   0   3   2     1540.00     1482.25     19.73 o 
   1   3   2     1096.31     1003.99     14.88 o 
   2   3   2     2802.24     2716.28     26.28 o 
   3   3   2     1049.26      984.44     15.60 o 
   4   3   2     2133.22     2178.57     25.56 o 
   5   3   2      114.90      115.78      8.73 o 
   6   3   2       91.77       88.99      6.41 o 
   7   3   2      142.40      133.03      8.40 o 
   8   3   2        1.24       -2.21      1.48 o 
   9   3   2       12.16       12.35      4.08 o 
  10   3   2        0.32       -1.28      2.60 o 
  11   3   2        0.63        0.61      3.27 o 
  -9   4   2        0.07        0.56      3.06 o 
  -8   4   2       29.36       27.81      5.81 o 
  -7   4   2        8.77        8.27      2.36 o 
  -6   4   2      201.97      194.28      7.28 o 
  -5   4   2        3.59        3.91      1.69 o 
  -4   4   2        6.35        3.60      2.65 o 
  -3   4   2       13.14       14.27      2.19 o 
  -2   4   2        5.77        9.33      1.71 o 
  -1   4   2       42.89       44.54      2.82 o 
   0   4   2        0.00        0.94      1.42 o 
   1   4   2       29.85       32.59      3.23 o 
   2   4   2     2669.44     2647.46     29.14 o 
   3   4   2      122.45      133.38      4.10 o 
   4   4   2      689.04      669.56      9.50 o 
   5   4   2      513.02      501.39      8.43 o 
   6   4   2      287.90      308.11     11.85 o 
   7   4   2       34.78       24.33      4.46 o 
   8   4   2       55.31       44.02      5.98 o 
   9   4   2        1.49        3.55      2.95 o 
  10   4   2       10.28        1.45      2.72 o 
  -8   5   2       11.20       11.12      4.37 o 
  -7   5   2        3.70        1.19      2.02 o 
  -6   5   2      308.08      300.64      9.45 o 
  -5   5   2       39.91       40.43      3.89 o 
  -4   5   2      165.51      164.59      7.44 o 
  -3   5   2        4.83        2.45      1.41 o 
  -2   5   2       84.15       92.10      5.74 o 
  -1   5   2     1476.32     1580.51     26.08 o 
   0   5   2      479.22      459.35     12.77 o 
   1   5   2      307.79      345.51     10.88 o 
   2   5   2       15.51       14.42      2.77 o 
   3   5   2       12.82       13.34      1.88 o 
   4   5   2      179.48      197.99      8.77 o 
   5   5   2      124.14      134.24      6.33 o 
   6   5   2        1.89        1.38      1.73 o 
   7   5   2       50.70       37.23      5.39 o 
   8   5   2       12.62       20.78      4.79 o 
   9   5   2       23.19       14.32      4.41 o 
  10   5   2        2.84        5.28      3.45 o 
  -8   6   2        9.20        8.44      3.93 o 
  -7   6   2        3.93        4.58      2.33 o 
  -6   6   2        0.68       -0.72      1.71 o 
  -5   6   2      136.32      119.66      6.22 o 
  -4   6   2        0.44       -0.84      1.43 o 
  -3   6   2       35.46       37.38      3.59 o 
  -2   6   2       35.12       34.59      3.39 o 
  -1   6   2      296.88      306.27     11.75 o 
   0   6   2      118.86      121.55      7.38 o 
   1   6   2      325.65      271.64     10.59 o 
   2   6   2      268.57      268.96     10.10 o 
   3   6   2      384.29      392.58     12.04 o 
   4   6   2        0.10       -0.83      1.98 o 
   5   6   2      170.05      175.89      6.86 o 
   6   6   2       75.42       66.44      6.48 o 
   7   6   2       41.19       39.27      5.75 o 
   8   6   2        5.38        3.80      2.72 o 
   9   6   2        0.44        0.76      2.56 o 
  10   6   2        1.57        0.18      3.10 o 
  -7   7   2        4.08        4.29      2.66 o 
  -6   7   2        2.26        2.42      2.17 o 
  -5   7   2       83.99       77.09      5.59 o 
  -4   7   2       17.37       16.65      3.13 o 
  -3   7   2      197.92      202.08      7.76 o 
  -2   7   2      500.82      483.49     16.48 o 
  -1   7   2      151.40      155.82      9.59 o 
   0   7   2      160.28      142.08      8.79 o 
   1   7   2      133.70      133.67      8.35 o 
   2   7   2       78.63       78.04      6.38 o 
   3   7   2       13.84        5.52      2.66 o 
   4   7   2       39.47       36.25      3.45 o 
   5   7   2      176.42      182.51      6.66 o 
   6   7   2      262.92      262.98     12.42 o 
   7   7   2      374.11      395.52     15.95 o 
   8   7   2        0.03       -1.51      1.81 o 
   9   7   2       35.15       50.21      7.65 o 
  -7   8   2        4.41        5.72      3.01 o 
  -6   8   2        0.14        2.03      2.31 o 
  -5   8   2        4.27        7.32      3.16 o 
  -4   8   2        2.02        1.76      2.03 o 
  -3   8   2      134.97      128.78      9.66 o 
  -2   8   2      421.36      419.54     16.71 o 
  -1   8   2        4.47        6.57      3.56 o 
   0   8   2      577.29      589.79     19.13 o 
   1   8   2      183.04      188.06     10.60 o 
   2   8   2        5.49        4.66      2.80 o 
   3   8   2       16.50       17.41      4.15 o 
   4   8   2      110.74      118.96      5.99 o 
   5   8   2       12.45       11.71      2.63 o 
   6   8   2       15.20       19.06      4.75 o 
   7   8   2        0.62        3.55      2.97 o 
   8   8   2       42.83       42.24      6.94 o 
   9   8   2        1.60        3.06      3.42 o 
  -6   9   2        9.37        5.82      3.12 o 
  -5   9   2       17.61       15.91      3.67 o 
  -4   9   2       13.29       14.76      4.76 o 
  -3   9   2      157.58      156.52     11.46 o 
  -2   9   2       31.71       35.83      6.33 o 
  -1   9   2      219.69      225.15     13.19 o 
   0   9   2        7.23        7.11      3.42 o 
   1   9   2        9.89        5.61      3.29 o 
   2   9   2       23.27       24.45      5.48 o 
   3   9   2       19.62        9.75      3.71 o 
   4   9   2       90.36       90.13      5.95 o 
   5   9   2       26.60       26.33      3.83 o 
   6   9   2       25.04       26.05      5.51 o 
   7   9   2        2.34        3.73      2.80 o 
   8   9   2        5.48       11.78      4.50 o 
  -4  10   2        3.92        1.98      3.23 o 
  -3  10   2        0.00       -1.87      2.71 o 
  -2  10   2        0.64        1.25      2.98 o 
  -1  10   2       14.84       11.44      4.46 o 
   0  10   2       21.12       22.00      5.57 o 
   1  10   2        5.49       11.43      4.66 o 
   2  10   2      114.88      108.01      9.75 o 
   3  10   2       17.73       18.41      5.36 o 
   4  10   2        0.17        1.69      3.15 o 
   5  10   2        0.37        1.76      3.38 o 
   6  10   2        0.46       -0.06      2.48 o 
   7  10   2        2.71        1.49      3.12 o 
  -3  11   2        0.70       -0.79      3.62 o 
  -2  11   2        0.74        1.84      3.42 o 
  -1  11   2       18.86       18.01      5.75 o 
   0  11   2       12.86       20.59      6.10 o 
   1  11   2       68.14       67.97      9.42 o 
   2  11   2        0.90        2.07      3.71 o 
   3  11   2        0.28        0.65      3.56 o 
   4  11   2        9.61       11.52      4.98 o 
   5  11   2        1.91        2.59      3.56 o 
   6  11   2        0.93       -1.55      2.78 o 
   0  12   2        9.38       13.30      6.30 o 
   1  12   2       52.75       69.76      9.87 o 
   2  12   2       37.14       51.58      8.93 o 
   3  12   2       15.10        3.30      4.93 o 
  -3 -11   3        9.31       17.30      6.91 o 
  -2 -11   3        0.92       -3.71      3.53 o 
  -1 -11   3        2.26        8.81      4.84 o 
   0 -11   3        3.33       -2.78      3.56 o 
   1 -11   3        1.04       -3.21      3.21 o 
   2 -11   3        0.40       -1.87      3.47 o 
  -5 -10   3        3.33        2.24      4.72 o 
  -4 -10   3        4.54        2.98      4.32 o 
  -3 -10   3       23.77       26.92      6.76 o 
  -2 -10   3        0.02        2.65      3.45 o 
  -1 -10   3        4.95        1.99      3.51 o 
   0 -10   3        0.09       -0.14      3.12 o 
   1 -10   3       14.24        6.51      4.11 o 
   2 -10   3       46.15       54.29      8.25 o 
   3 -10   3       53.81       57.91      8.66 o 
   4 -10   3        0.84        2.51      3.85 o 
  -6  -9   3        7.02        7.58      5.10 o 
  -5  -9   3        0.08        4.81      4.53 o 
  -4  -9   3       15.08       15.18      3.26 o 
  -3  -9   3       35.79       35.39      4.16 o 
  -2  -9   3       44.79       45.83      7.23 o 
  -1  -9   3       23.40       32.06      6.45 o 
   0  -9   3      107.23       85.13      9.11 o 
   1  -9   3       85.00       87.24      9.07 o 
   2  -9   3       30.01       31.51      6.24 o 
   3  -9   3       12.75       14.90      4.76 o 
   4  -9   3       12.40       17.18      5.33 o 
   5  -9   3        4.65        4.14      3.79 o 
   6  -9   3        5.18        7.98      3.36 o 
  -6  -8   3        1.52        2.62      2.37 o 
  -5  -8   3       20.18       18.82      5.46 o 
  -4  -8   3       69.51       71.97     14.29 o 
  -3  -8   3       36.33       32.36      4.06 o 
  -2  -8   3       17.46        9.94      4.11 o 
  -1  -8   3       25.60       21.15      5.13 o 
   0  -8   3      127.42      128.36      9.86 o 
   1  -8   3        0.00        2.04      2.60 o 
   2  -8   3       71.40       69.43      7.73 o 
   3  -8   3       23.50       21.61      5.16 o 
   4  -8   3       48.46       41.42      6.44 o 
   5  -8   3       16.03       18.41      3.67 o 
   6  -8   3       26.31       25.85      4.30 o 
   7  -8   3        0.86        2.15      4.14 o 
  -8  -7   3        0.74        1.37      3.10 o 
  -7  -7   3        1.16        0.53      2.31 o 
  -6  -7   3        0.01        0.22      1.82 o 
  -5  -7   3       24.85       21.95      7.64 o 
  -4  -7   3        3.45        1.71      1.61 o 
  -3  -7   3       19.48       16.80      2.68 o 
  -2  -7   3       83.25       77.75      7.29 o 
  -1  -7   3        9.06       11.97      3.77 o 
   0  -7   3        0.29        2.95      2.46 o 
   1  -7   3       14.31       13.16      3.67 o 
   2  -7   3       74.59       76.46      7.27 o 
   3  -7   3       42.01       35.04      5.57 o 
   4  -7   3        3.21        1.76      2.00 o 
   5  -7   3        9.56        9.23      2.83 o 
   6  -7   3      146.29      154.48      7.54 o 
   7  -7   3       38.15       52.77      7.49 o 
   8  -7   3       38.07       47.33      7.93 o 
  -9  -6   3        4.36        1.29      3.35 o 
  -8  -6   3       21.02       16.40      4.84 o 
  -7  -6   3        0.55        4.47      2.78 o 
  -6  -6   3      175.85      175.12      7.27 o 
  -5  -6   3      409.51      433.67     10.55 o 
  -4  -6   3        8.00        8.25      2.20 o 
  -3  -6   3       94.31       93.45      4.65 o 
  -2  -6   3       23.29       19.65      2.52 o 
  -1  -6   3        2.46        4.88      2.50 o 
   0  -6   3       55.13       53.95      5.81 o 
   1  -6   3        1.55        2.45      2.15 o 
   2  -6   3       90.67       85.45      6.76 o 
   3  -6   3      175.89      171.31      6.95 o 
   4  -6   3       60.54       57.23      3.62 o 
   5  -6   3       41.86       47.44      5.64 o 
   6  -6   3        8.55        9.91      2.64 o 
   7  -6   3       24.65       26.63      5.89 o 
   8  -6   3       21.77       11.94      5.01 o 
  -9  -5   3        0.77       -1.29      3.26 o 
  -8  -5   3       11.07        9.95      4.05 o 
  -7  -5   3       65.82       73.87      7.18 o 
  -6  -5   3      116.94      114.86      5.75 o 
  -5  -5   3       22.98       19.80      2.80 o 
  -4  -5   3       62.84       59.25      5.47 o 
  -3  -5   3      194.80      195.07     14.09 o 
  -2  -5   3       53.07       52.29      7.81 o 
  -1  -5   3       25.41       22.38      3.68 o 
   0  -5   3       50.57       53.59      5.22 o 
   1  -5   3      444.77      475.52     14.15 o 
   2  -5   3      104.49      114.12      3.86 o 
   3  -5   3      108.59      116.67      4.04 o 
   4  -5   3       86.46       95.89      3.88 o 
   5  -5   3       27.12       29.82      4.95 o 
   6  -5   3      591.49      597.32     12.44 o 
   7  -5   3       41.66       44.82      6.47 o 
   8  -5   3       13.37       14.74      5.39 o 
   9  -5   3        0.00       -1.83      3.80 o 
  -9  -4   3       18.99       24.53      5.72 o 
  -8  -4   3       41.83       42.33      6.54 o 
  -7  -4   3       22.12       16.98      4.03 o 
  -6  -4   3       83.90       70.37      4.46 o 
  -5  -4   3      108.42      122.05      5.21 o 
  -4  -4   3       50.16       40.49      4.69 o 
  -3  -4   3       46.63       51.43      3.11 o 
  -2  -4   3      628.36      588.39      9.26 o 
  -1  -4   3      249.56      275.58      9.86 o 
   0  -4   3      428.80      381.46     11.41 o 
   1  -4   3      245.56      273.69      6.86 o 
   2  -4   3        4.86        5.82      1.21 o 
   3  -4   3       64.64       60.93      2.83 o 
   4  -4   3       15.29       17.11      1.89 o 
   5  -4   3       87.19      101.38      6.45 o 
   6  -4   3      111.04      105.91      4.10 o 
   7  -4   3        5.77        3.36      3.59 o 
   8  -4   3        6.35        6.24      4.31 o 
   9  -4   3       12.59       10.19      5.54 o 
  10  -4   3        0.31        5.13      4.67 o 
  -9  -3   3        1.19        1.42      3.15 o 
  -8  -3   3        0.63        1.64      3.03 o 
  -7  -3   3      154.61      171.41      6.89 o 
  -6  -3   3       71.64       70.57      4.34 o 
  -5  -3   3      182.05      196.43      9.59 o 
  -4  -3   3       27.80       27.95      3.47 o 
  -3  -3   3        0.12        0.48      0.85 o 
  -2  -3   3      621.47      599.62      8.63 o 
  -1  -3   3       77.41       77.98      2.85 o 
   0  -3   3      328.50      280.06      6.30 o 
   1  -3   3        4.22        6.64      1.54 o 
   2  -3   3        5.23        3.89      1.02 o 
   3  -3   3      128.70      118.55      3.39 o 
   4  -3   3      117.82      120.74      3.68 o 
   5  -3   3       92.45      106.33      4.34 o 
   6  -3   3        1.19        0.77      1.09 o 
   7  -3   3      125.23      114.30      8.64 o 
   8  -3   3      112.10      119.30      9.83 o 
   9  -3   3       15.22       12.42      5.17 o 
  10  -3   3        1.30        2.85      4.81 o 
 -10  -2   3       31.34       48.05      8.63 o 
  -9  -2   3       12.82       14.38      5.01 o 
  -8  -2   3       16.54       10.59      4.44 o 
  -7  -2   3       57.77       51.78     14.75 o 
  -6  -2   3        6.84        6.25      1.94 o 
  -5  -2   3       60.71       65.68      3.83 o 
  -4  -2   3      401.30      429.85      8.36 o 
  -3  -2   3        1.06        0.62      0.83 o 
  -2  -2   3        0.20        1.05      0.77 o 
  -1  -2   3     1881.61     1804.38     20.55 o 
   0  -2   3      391.46      378.56      6.57 o 
   1  -2   3       22.57       21.90      1.29 o 
   2  -2   3      333.73      316.53      4.61 o 
   3  -2   3       20.31       19.94      1.44 o 
   4  -2   3       14.21       16.40      1.48 o 
   5  -2   3       24.89       25.99      1.87 o 
   6  -2   3      134.72      130.55      3.93 o 
   7  -2   3       52.92       51.98      4.47 o 
   8  -2   3       48.49       46.12      6.63 o 
   9  -2   3       32.40       31.25      6.47 o 
  10  -2   3       28.59       37.55      7.38 o 
 -10  -1   3       10.76        8.47      4.82 o 
  -9  -1   3        0.31       -2.57      3.45 o 
  -8  -1   3       60.90       72.03      8.00 o 
  -7  -1   3        1.30        1.17      1.85 o 
  -6  -1   3      153.84      150.41      7.33 o 
  -5  -1   3        2.72        1.60      1.38 o 
  -4  -1   3       14.57       19.96      2.19 o 
  -3  -1   3        2.46        3.67      1.73 o 
  -2  -1   3     2225.84     2177.61     16.43 o 
  -1  -1   3     2928.47     2849.01     14.85 o 
   0  -1   3     2120.53     1995.52     15.41 o 
   1  -1   3     1566.02     1588.00     13.86 o 
   2  -1   3       36.48       37.04      1.55 o 
   3  -1   3       28.22       26.25      1.42 o 
   4  -1   3      488.35      544.89     13.88 o 
   5  -1   3       50.33       55.48      2.26 o 
   6  -1   3        7.00       10.32      2.02 o 
   7  -1   3       11.00       12.04      2.40 o 
   8  -1   3        2.37        4.69      3.80 o 
   9  -1   3       15.29       11.12      4.91 o 
  10  -1   3        0.01       -1.63      3.59 o 
  11  -1   3       19.87       25.27      7.21 o 
 -10   0   3        1.06       -1.51      3.50 o 
  -9   0   3       51.88       68.91      8.67 o 
  -8   0   3       42.79       61.36      7.59 o 
  -7   0   3       30.85       31.77      4.75 o 
  -6   0   3        8.63        8.77      2.51 o 
  -5   0   3      695.48      699.51     11.85 o 
  -4   0   3      133.57      126.04      7.05 o 
  -3   0   3      174.95      166.24      4.72 o 
  -2   0   3        6.03        5.88      1.19 o 
  -1   0   3      621.73      584.95      5.28 o 
   0   0   3     3881.37     3762.51     22.31 o 
   1   0   3    17597.45    15028.96    101.66 o 
   2   0   3     3394.36     3295.41     16.04 o 
   3   0   3      139.70      133.58      3.10 o 
   4   0   3      268.20      290.77      4.14 o 
   5   0   3       42.04       42.17      3.76 o 
   6   0   3      433.94      435.37     13.53 o 
   7   0   3       34.17       29.85      5.04 o 
   8   0   3      207.97      207.72     11.65 o 
   9   0   3        1.50       -0.87      3.06 o 
  10   0   3       16.07       17.00      6.10 o 
  11   0   3        5.88        8.17      5.22 o 
  -9   1   3        0.84        1.70      3.55 o 
  -8   1   3      183.19      183.34     11.69 o 
  -7   1   3      497.34      517.51     11.98 o 
  -6   1   3      363.65      364.31     13.24 o 
  -5   1   3        5.18        4.57      2.18 o 
  -4   1   3      269.07      242.74      6.43 o 
  -3   1   3      318.12      357.87      7.05 o 
  -2   1   3       29.53       39.94      3.51 o 
  -1   1   3        1.90        1.43      0.60 o 
   0   1   3        0.16        0.81      0.57 o 
   1   1   3       86.68       88.48      3.27 o 
   2   1   3     5289.68     5022.29     36.46 o 
   3   1   3       69.89       77.08      4.00 o 
   4   1   3      132.22      125.19      5.78 o 
   5   1   3       28.83       22.29      3.23 o 
   6   1   3      163.14      174.49      8.51 o 
   7   1   3        0.88        1.87      2.60 o 
   8   1   3        0.78       -3.01      2.07 o 
   9   1   3        1.95        5.69      3.55 o 
  10   1   3        3.94        3.74      4.32 o 
  11   1   3        8.60        5.34      5.05 o 
  -9   2   3        0.44       -1.96      3.35 o 
  -8   2   3       39.82       35.31      6.38 o 
  -7   2   3       98.34      101.13      5.79 o 
  -6   2   3       10.22        9.03      2.22 o 
  -5   2   3       52.86       49.95      3.71 o 
  -4   2   3      180.33      231.17      6.65 o 
  -3   2   3        4.88        2.34      1.15 o 
  -2   2   3      207.99      195.01      5.02 o 
  -1   2   3     3049.07     2911.25     21.28 o 
   0   2   3     1612.24     1428.98     18.17 o 
   1   2   3     8267.29     7740.26     56.75 o 
   2   2   3      307.17      273.44      8.30 o 
   3   2   3      522.09      516.78      5.80 o 
   4   2   3     1485.29     1502.73     21.59 o 
   5   2   3       83.26       96.51      5.95 o 
   6   2   3      185.62      186.42      8.89 o 
   7   2   3       57.34       58.12      6.19 o 
   8   2   3        0.35        2.02      2.56 o 
   9   2   3        1.10       -2.28      2.54 o 
  10   2   3        2.62        2.43      3.94 o 
  11   2   3        0.05       -0.96      4.40 o 
  -9   3   3       21.97       22.96      6.04 o 
  -8   3   3        8.77       20.11      5.48 o 
  -7   3   3       23.86       23.48      7.41 o 
  -6   3   3       22.49       28.64      3.55 o 
  -5   3   3       42.20       44.24      4.09 o 
  -4   3   3       19.72       17.33      2.39 o 
  -3   3   3      560.71      602.24     10.30 o 
  -2   3   3        0.28       -0.11      0.87 o 
  -1   3   3       88.10       95.58      3.60 o 
   0   3   3      228.82      229.73      7.43 o 
   1   3   3       28.15       30.19      2.86 o 
   2   3   3      628.33      698.01     11.70 o 
   3   3   3       22.10       18.62      2.29 o 
   4   3   3        8.06        4.56      0.96 o 
   5   3   3      199.40      223.95      4.38 o 
   6   3   3      341.82      337.44     12.22 o 
   7   3   3       15.24       17.54      3.97 o 
   8   3   3       28.56       22.63      4.84 o 
   9   3   3        1.78        0.97      2.59 o 
  10   3   3       70.80       69.15      8.60 o 
  11   3   3        1.28       -4.40      3.03 o 
  -9   4   3        2.05        0.08      3.29 o 
  -8   4   3       11.40       17.13      5.05 o 
  -7   4   3        0.40        3.13      2.37 o 
  -6   4   3        4.14        4.90      2.20 o 
  -5   4   3        3.30        2.52      2.54 o 
  -4   4   3      170.61      188.34      6.56 o 
  -3   4   3        5.06        5.27      1.67 o 
  -2   4   3      315.99      344.05      7.69 o 
  -1   4   3       58.40       60.62      3.22 o 
   1   4   3      186.53      149.50      6.50 o 
   2   4   3       23.70       22.43      2.68 o 
   3   4   3        2.53        1.21      1.23 o 
   4   4   3        1.76        1.97      0.90 o 
   5   4   3        4.26        7.03      1.37 o 
   6   4   3       77.30       68.61      6.13 o 
   7   4   3        2.31       -1.03      1.66 o 
   8   4   3        4.39        6.66      3.03 o 
   9   4   3       20.59       17.94      4.53 o 
  10   4   3        9.56        2.78      3.10 o 
  11   4   3       21.26       24.63      6.53 o 
  -8   5   3        4.15        9.51      4.23 o 
  -7   5   3       18.28       11.10      2.91 o 
  -6   5   3       36.04       26.41      3.62 o 
  -5   5   3       15.60       13.64      2.71 o 
  -4   5   3        0.10        2.23      1.59 o 
  -3   5   3        0.02        1.95      1.37 o 
  -2   5   3       15.91       17.08      2.45 o 
  -1   5   3      714.05      724.94     17.30 o 
   0   5   3       83.91       77.46      5.69 o 
   1   5   3        1.82        3.85      1.78 o 
   2   5   3      137.08      149.72      7.00 o 
   3   5   3       33.09       32.27      3.41 o 
   4   5   3      360.12      334.95      7.28 o 
   5   5   3      116.93      116.86      7.94 o 
   6   5   3      332.19      336.35     13.02 o 
   7   5   3        0.11        1.37      1.95 o 
   8   5   3        9.91        8.75      3.39 o 
   9   5   3       22.06        9.95      3.90 o 
  10   5   3        0.22        5.37      3.55 o 
  -8   6   3        0.69        5.89      3.59 o 
  -7   6   3       75.60       73.89      5.85 o 
  -6   6   3       66.12       62.41      5.20 o 
  -5   6   3       13.60        5.48      3.06 o 
  -4   6   3      107.13      109.57      5.65 o 
  -3   6   3       70.65       72.14      4.75 o 
  -2   6   3        0.02        0.70      1.28 o 
  -1   6   3      445.77      441.74     14.68 o 
   0   6   3        1.27        0.37      1.66 o 
   1   6   3      175.95      193.11      9.05 o 
   2   6   3       11.50        7.38      2.50 o 
   3   6   3      130.50      127.21      6.79 o 
   4   6   3      739.54      734.17     12.08 o 
   5   6   3        2.77        0.84      1.16 o 
   6   6   3      387.33      368.41     14.03 o 
   7   6   3       29.98       20.83      4.49 o 
   8   6   3       28.09       27.97      5.49 o 
   9   6   3       11.20        4.90      3.32 o 
  10   6   3        1.58       -3.00      2.45 o 
  -7   7   3       11.63        3.41      3.41 o 
  -6   7   3        0.66        1.94      1.97 o 
  -5   7   3        3.35        1.83      1.74 o 
  -4   7   3      171.16      145.89      8.13 o 
  -3   7   3       31.16       23.71      3.42 o 
  -2   7   3       25.00       22.73      4.58 o 
  -1   7   3      898.94      849.72     21.73 o 
   0   7   3        0.13        0.21      2.10 o 
   1   7   3      256.55      249.80     11.26 o 
   2   7   3        0.02        0.56      1.98 o 
   3   7   3      115.58      112.38      7.46 o 
   4   7   3        2.03        1.05      1.42 o 
   5   7   3       11.02        8.40      2.21 o 
   6   7   3        9.70        8.38      3.20 o 
   7   7   3        7.94        7.81      3.39 o 
   8   7   3        5.98        6.03      3.41 o 
   9   7   3       10.48       13.01      4.63 o 
  10   7   3        0.01       -0.59      2.89 o 
  -6   8   3        6.44        5.93      2.63 o 
  -5   8   3        1.41        2.99      2.09 o 
  -4   8   3       46.38       40.28      4.64 o 
  -3   8   3        0.61        0.43      1.96 o 
  -2   8   3       69.78       66.69      7.39 o 
  -1   8   3      480.71      494.81     18.14 o 
   0   8   3      225.76      245.35     12.64 o 
   1   8   3       43.41       45.65      6.19 o 
   2   8   3       17.85       16.31      3.96 o 
   3   8   3       24.49       23.46      4.72 o 
   4   8   3      181.95      191.13      7.38 o 
   5   8   3       38.06       35.67      3.80 o 
   6   8   3        4.18        4.55      2.88 o 
   7   8   3       20.22       25.15      5.42 o 
   8   8   3      125.89      112.90      9.80 o 
   9   8   3      106.59      114.16     10.64 o 
  -5   9   3        7.31       11.08      3.52 o 
  -4   9   3        0.11        2.22      2.91 o 
  -3   9   3       26.57       21.12      5.33 o 
  -2   9   3        5.16        1.60      2.85 o 
  -1   9   3       13.18       10.18      4.40 o 
   0   9   3      263.94      267.16     13.98 o 
   1   9   3       59.58       58.67      7.20 o 
   2   9   3        0.00       -0.91      2.40 o 
   3   9   3       20.92       16.01      4.76 o 
   4   9   3        6.52        9.07      2.57 o 
   5   9   3        0.07        2.10      2.17 o 
   6   9   3        7.47        5.16      3.15 o 
   7   9   3        7.65        6.50      3.59 o 
   8   9   3       26.57       18.61      5.43 o 
  -4  10   3       23.48       32.35      7.14 o 
  -3  10   3        0.01        1.07      3.15 o 
  -2  10   3       10.39        8.35      3.88 o 
  -1  10   3        1.52        4.59      3.73 o 
   0  10   3       36.24       39.88      7.17 o 
   1  10   3       60.87       58.67      7.53 o 
   2  10   3      153.90      161.81     11.76 o 
   3  10   3      162.47      170.14     11.50 o 
   4  10   3        0.04        0.91      2.02 o 
   5  10   3        0.14        4.40      3.48 o 
   6  10   3        1.75        0.14      2.63 o 
   7  10   3       10.01       10.48      4.25 o 
  -3  11   3        0.33        3.47      3.47 o 
  -2  11   3       14.11       15.46      5.34 o 
  -1  11   3        7.48       11.85      5.07 o 
   0  11   3       16.34       26.95      6.45 o 
   1  11   3       65.40       78.07      9.74 o 
   2  11   3        0.26        0.40      3.71 o 
   3  11   3        1.00        3.01      4.02 o 
   4  11   3       17.36       24.47      6.67 o 
   5  11   3       15.68       19.38      5.57 o 
   6  11   3        0.02        1.38      3.06 o 
   0  12   3        1.24        0.32      3.70 o 
   1  12   3       26.20       41.17      8.44 o 
   2  12   3       14.94       16.68      6.33 o 
   3  12   3        7.44        5.99      5.07 o 
  -2 -11   4        3.62        1.63      4.61 o 
  -1 -11   4        2.14       -3.45      3.80 o 
   0 -11   4        2.41        0.72      4.49 o 
   1 -11   4       13.02       17.50      5.60 o 
  -5 -10   4        0.88        0.29      4.58 o 
  -4 -10   4        3.95        1.16      4.47 o 
  -3 -10   4        0.19       -0.46      3.59 o 
  -2 -10   4       12.81       14.67      5.55 o 
  -1 -10   4       69.30       75.36      9.63 o 
   0 -10   4       26.34       25.50      6.66 o 
   1 -10   4        0.80        0.99      2.80 o 
   2 -10   4        3.09        9.46      4.88 o 
   3 -10   4       10.59       14.15      5.45 o 
   4 -10   4       14.73       11.20      4.99 o 
  -6  -9   4        1.17        0.29      4.32 o 
  -5  -9   4        1.15        1.19      4.14 o 
  -4  -9   4       33.88       43.04      7.35 o 
  -3  -9   4       18.71       22.20      6.27 o 
  -2  -9   4        0.04        2.65      3.79 o 
  -1  -9   4        7.70        6.54      3.88 o 
   0  -9   4        4.30        3.48      3.03 o 
   1  -9   4        0.00        1.29      2.74 o 
   2  -9   4       14.27       10.88      4.53 o 
   3  -9   4        0.00       -1.00      2.50 o 
   4  -9   4        2.70        5.31      3.80 o 
   5  -9   4       10.11        8.70      4.12 o 
   6  -9   4        0.67       -1.21      2.42 o 
  -6  -8   4        0.54       -0.62      3.93 o 
  -5  -8   4        5.36        5.26      4.29 o 
  -4  -8   4        0.92        0.49      3.44 o 
  -3  -8   4       33.43       33.26      6.16 o 
  -2  -8   4        1.87        2.16      1.85 o 
  -1  -8   4       13.98       19.70      5.10 o 
   0  -8   4        0.97       -0.05      2.07 o 
   1  -8   4      156.59      153.17     10.73 o 
   2  -8   4      115.62      111.41      9.37 o 
   3  -8   4      108.07      115.42      9.31 o 
   4  -8   4        5.20        3.36      3.27 o 
   5  -8   4       69.46       78.75      6.56 o 
   6  -8   4       13.28       10.12      7.07 o 
   7  -8   4        0.48        6.04      4.64 o 
  -6  -7   4        5.73        8.64      4.43 o 
  -5  -7   4       10.15       14.29      4.64 o 
  -4  -7   4       13.96       14.15      2.77 o 
  -3  -7   4        4.05        4.08      1.84 o 
  -2  -7   4      208.07      210.27     12.64 o 
  -1  -7   4        2.90        0.35      2.48 o 
   0  -7   4       16.75       12.80      3.79 o 
   1  -7   4      300.23      313.07     14.03 o 
   2  -7   4       53.43       65.50      7.24 o 
   3  -7   4      206.25      194.09     11.18 o 
   4  -7   4      260.38      269.74      8.94 o 
   5  -7   4      158.80      186.02      7.81 o 
   6  -7   4        0.36        1.71      2.03 o 
   7  -7   4       12.22       14.04      5.26 o 
   8  -7   4       16.70       12.84      5.43 o 
  -6  -6   4        0.07        0.22      1.74 o 
  -5  -6   4        8.74        7.91      2.23 o 
  -4  -6   4      136.30      134.55     10.75 o 
  -3  -6   4      516.92      529.26     10.87 o 
  -2  -6   4       24.06       25.12      2.75 o 
  -1  -6   4        7.20        7.23      2.89 o 
   0  -6   4        2.02       -0.38      1.86 o 
   1  -6   4       17.10       17.88      4.09 o 
   2  -6   4      154.68      155.48      9.27 o 
   3  -6   4       26.96       23.66      3.16 o 
   4  -6   4        2.13        2.53      1.60 o 
   5  -6   4       13.17       13.41      2.44 o 
   6  -6   4       13.10       10.37      2.75 o 
   7  -6   4       23.44       17.47      5.28 o 
   8  -6   4       93.02      115.39     10.38 o 
  -8  -5   4        2.20        9.04      3.85 o 
  -7  -5   4       21.89       22.50      5.52 o 
  -6  -5   4        4.69        2.90      2.01 o 
  -5  -5   4       51.05       58.12      4.27 o 
  -4  -5   4        0.21        0.63      1.50 o 
  -3  -5   4        4.70        4.12      1.52 o 
  -2  -5   4       92.84       99.29      4.28 o 
  -1  -5   4      119.24      133.38      7.99 o 
   0  -5   4       11.54       17.03      3.64 o 
   1  -5   4        2.65        5.84      1.84 o 
   2  -5   4      150.14      154.54      6.08 o 
   3  -5   4       74.06       76.91      7.71 o 
   4  -5   4       61.59       61.04      3.33 o 
   5  -5   4        2.04        2.05      1.54 o 
   6  -5   4      850.13      865.13     15.14 o 
   7  -5   4        5.82        3.73      3.56 o 
   8  -5   4        0.62        4.37      3.74 o 
   9  -5   4       20.06       31.02      6.98 o 
  -9  -4   4        1.31       -4.52      3.01 o 
  -8  -4   4        1.69        3.16      3.55 o 
  -7  -4   4       39.76       39.26      4.10 o 
  -6  -4   4       96.52       95.65      5.98 o 
  -5  -4   4        0.01        1.65      1.46 o 
  -4  -4   4       22.65       19.91      3.77 o 
  -3  -4   4       11.19       11.58      3.35 o 
  -2  -4   4       74.02       64.69      3.25 o 
  -1  -4   4     1066.78     1088.21     17.73 o 
   0  -4   4        0.71        2.77      1.72 o 
   1  -4   4       38.29       40.46      3.17 o 
   2  -4   4      216.73      236.99      5.06 o 
   3  -4   4      151.28      167.22      4.45 o 
   4  -4   4        9.38       10.90      1.72 o 
   5  -4   4      194.59      178.78      5.95 o 
   6  -4   4      199.91      202.53      5.66 o 
   7  -4   4       12.99       12.19      4.31 o 
   8  -4   4        0.21       -2.74      3.30 o 
   9  -4   4        6.35        2.83      4.26 o 
  10  -4   4       15.46       19.22      6.69 o 
  -9  -3   4        2.87        1.73      3.79 o 
  -8  -3   4        0.01        0.18      3.00 o 
  -7  -3   4      101.30      101.32      5.70 o 
  -6  -3   4        0.03       -0.55      1.57 o 
  -5  -3   4       13.21       15.20      2.41 o 
  -4  -3   4        2.08        0.64      1.11 o 
  -3  -3   4      112.92      113.64      4.27 o 
  -2  -3   4     2532.25     2571.77     20.38 o 
  -1  -3   4     1141.83     1164.43     11.62 o 
   0  -3   4      344.94      360.13     10.13 o 
   1  -3   4      446.25      464.45      8.57 o 
   2  -3   4       48.88       56.76      3.29 o 
   3  -3   4       27.95       32.61      2.05 o 
   4  -3   4       30.52       41.41      4.63 o 
   5  -3   4       85.09       96.78      3.52 o 
   6  -3   4       50.89       60.34      4.04 o 
   7  -3   4       53.79       58.06      9.11 o 
   8  -3   4       49.88       52.58      6.95 o 
   9  -3   4        0.70        6.10      4.31 o 
  10  -3   4        6.50        8.70      5.45 o 
  -9  -2   4       67.44       73.50      9.19 o 
  -8  -2   4        4.74        0.05      3.23 o 
  -7  -2   4        1.78       -0.91      1.89 o 
  -6  -2   4       29.01       25.35      3.12 o 
  -5  -2   4       38.30       40.72      3.34 o 
  -4  -2   4       48.01       57.41      3.40 o 
  -3  -2   4      171.05      186.18      5.15 o 
  -2  -2   4      142.65      133.47      3.88 o 
  -1  -2   4      193.58      181.44      4.34 o 
   0  -2   4     1250.26     1175.91     27.24 o 
   1  -2   4       37.45       34.98      1.50 o 
   2  -2   4      277.54      299.66      5.73 o 
   3  -2   4      627.18      626.23      7.25 o 
   4  -2   4      551.03      598.98      7.50 o 
   5  -2   4       32.99       35.68      2.18 o 
   6  -2   4       81.98      102.42      4.87 o 
   7  -2   4        0.21        0.95      1.66 o 
   8  -2   4      101.23       96.95      8.69 o 
   9  -2   4       32.61       37.98      6.86 o 
  10  -2   4        9.88       12.14      5.57 o 
  -9  -1   4        8.15        2.40      3.70 o 
  -8  -1   4      216.58      260.04     13.82 o 
  -7  -1   4       12.70       10.81      2.81 o 
  -6  -1   4       10.22       14.70      2.69 o 
  -5  -1   4       92.98      103.12      4.80 o 
  -4  -1   4        3.07        4.04      1.43 o 
  -3  -1   4        1.16        0.32      0.90 o 
  -2  -1   4      314.01      323.15      5.81 o 
  -1  -1   4       26.82       25.82      1.51 o 
   0  -1   4     1945.01     1871.02     16.09 o 
   1  -1   4      333.28      317.19      6.88 o 
   2  -1   4        3.00        2.73      1.01 o 
   3  -1   4      583.37      645.04      6.77 o 
   4  -1   4       24.92       29.13      1.68 o 
   5  -1   4       50.40       41.83      3.48 o 
   6  -1   4        2.15        5.06      1.67 o 
   7  -1   4       41.43       47.61      9.84 o 
   8  -1   4       54.21       58.79      4.64 o 
   9  -1   4       38.54       35.53      6.86 o 
  10  -1   4        0.97        2.77      4.55 o 
  11  -1   4        0.18        7.77      5.29 o 
  -9   0   4        0.02       -3.53      3.13 o 
  -8   0   4      226.28      230.25     12.90 o 
  -7   0   4       13.25       13.10      2.94 o 
  -6   0   4       28.75       30.20      3.39 o 
  -5   0   4        0.31        3.34      1.54 o 
  -4   0   4       28.44       28.00      2.71 o 
  -3   0   4      305.51      317.80      6.82 o 
  -2   0   4      392.38      394.65      7.62 o 
  -1   0   4      192.17      176.96      7.43 o 
   0   0   4      155.73      155.97      3.92 o 
   1   0   4      218.93      218.90      2.87 o 
   2   0   4     1789.57     1694.71     10.52 o 
   3   0   4     2241.32     2227.51     13.20 o 
   4   0   4     1258.61     1337.99     11.34 o 
   5   0   4      150.31      148.13      8.21 o 
   6   0   4        9.93       12.70      3.13 o 
   7   0   4      236.74      234.69     11.08 o 
   8   0   4       69.40       66.32      7.33 o 
   9   0   4        0.97       -0.43      3.00 o 
  10   0   4       35.37       39.33      7.76 o 
  11   0   4        0.25        1.87      4.40 o 
  -9   1   4        0.92       -0.43      3.56 o 
  -8   1   4       21.43       19.49      5.48 o 
  -7   1   4        0.32       -1.32      1.84 o 
  -6   1   4      227.51      217.34      7.54 o 
  -5   1   4      444.83      447.02     13.93 o 
  -4   1   4      399.10      445.70      9.07 o 
  -3   1   4       76.19       75.64      3.58 o 
  -2   1   4      347.47      325.12      7.47 o 
  -1   1   4      769.89      750.75      6.65 o 
   0   1   4     2474.57     2421.41     18.92 o 
   1   1   4      502.14      487.78      6.65 o 
   2   1   4       54.26       47.98      1.85 o 
   3   1   4      126.17      119.21      2.58 o 
   4   1   4      342.95      344.73      9.52 o 
   5   1   4       19.92       17.70      2.97 o 
   6   1   4      116.93      108.21      6.74 o 
   7   1   4        5.41        2.15      2.45 o 
   8   1   4        0.15        1.93      2.62 o 
   9   1   4       54.01       37.05      6.28 o 
  10   1   4       28.24       22.40      6.21 o 
  11   1   4        7.98        9.01      5.54 o 
  -9   2   4        3.33        4.28      3.97 o 
  -8   2   4        6.16        6.30      4.00 o 
  -7   2   4        0.00       -0.91      1.87 o 
  -6   2   4      412.75      419.05     10.71 o 
  -5   2   4       65.63       74.43      4.52 o 
  -4   2   4      104.49      106.10      6.59 o 
  -3   2   4      203.92      192.75      5.66 o 
  -2   2   4      703.43      787.88     10.69 o 
  -1   2   4        6.09        6.12      0.81 o 
   0   2   4        6.28        6.25      1.66 o 
   1   2   4     1347.61     1389.79     17.73 o 
   2   2   4      279.92      256.28      4.54 o 
   3   2   4        1.67        0.99      0.57 o 
   4   2   4      108.48      104.16      5.39 o 
   5   2   4       59.87       64.74      4.88 o 
   6   2   4      312.28      318.06     11.50 o 
   7   2   4       31.05       33.14      4.94 o 
   8   2   4        8.50        7.03      3.24 o 
   9   2   4        0.05        1.52      3.21 o 
  10   2   4       21.59       16.51      5.28 o 
  11   2   4       28.16       27.69      7.00 o 
  -9   3   4       18.58       25.73      6.62 o 
  -8   3   4       11.43       17.97      5.20 o 
  -7   3   4        0.21       -0.88      2.05 o 
  -6   3   4        0.78        1.55      1.88 o 
  -5   3   4       37.35       34.35      3.54 o 
  -4   3   4       22.02       25.00      2.85 o 
  -3   3   4       26.58       35.58      2.99 o 
  -2   3   4     3236.37     3335.28     26.09 o 
  -1   3   4     2306.68     2308.92     19.73 o 
   0   3   4       22.62       45.68      3.71 o 
   1   3   4       29.10       31.80      3.01 o 
   2   3   4       45.22       37.40      2.80 o 
   3   3   4        0.45        0.74      0.72 o 
   4   3   4        1.12        1.34      0.72 o 
   5   3   4        4.69        5.52      2.07 o 
   6   3   4       75.29       78.69      6.06 o 
   7   3   4       28.86       35.33      5.14 o 
   8   3   4       10.88        7.35      3.23 o 
   9   3   4        0.51        3.86      3.26 o 
  10   3   4       35.91       39.00      6.98 o 
  11   3   4        0.03       -0.03      3.65 o 
  -8   4   4       25.25       24.98      5.90 o 
  -7   4   4       80.92       86.44      6.07 o 
  -6   4   4        4.90        6.80      2.45 o 
  -5   4   4        8.72        9.59      3.86 o 
  -4   4   4        5.56        7.58      2.13 o 
  -3   4   4        5.10        6.25      1.77 o 
  -2   4   4       59.99       58.38      6.53 o 
  -1   4   4       27.42       27.89      2.51 o 
   0   4   4      489.92      494.28     12.55 o 
   1   4   4        6.27        5.55      2.01 o 
   2   4   4       64.86       71.63      4.47 o 
   3   4   4     1286.09     1266.11     13.50 o 
   4   4   4       64.05       59.93      2.75 o 
   5   4   4       39.81       24.83      3.77 o 
   6   4   4        5.20        5.64      2.42 o 
   7   4   4       38.99       32.42      5.13 o 
   8   4   4       37.60       26.82      5.33 o 
   9   4   4       15.57        6.69      3.74 o 
  10   4   4        0.01       -0.08      3.36 o 
  11   4   4        1.57        7.01      4.69 o 
  -8   5   4        0.22       -0.47      2.97 o 
  -7   5   4        6.68        4.32      2.40 o 
  -6   5   4       98.72      104.51      6.38 o 
  -5   5   4       99.61       87.00      6.04 o 
  -4   5   4       54.20       51.27      7.80 o 
  -3   5   4       58.53       54.89      4.21 o 
  -2   5   4      293.55      289.37      7.97 o 
  -1   5   4      129.90      149.46      8.17 o 
   0   5   4        7.00        5.78      2.25 o 
   1   5   4       54.75       53.09      4.75 o 
   2   5   4      258.92      284.54      9.78 o 
   3   5   4       20.80       21.58      3.06 o 
   4   5   4       71.24       77.72      3.60 o 
   5   5   4      165.00      156.13      4.97 o 
   6   5   4      226.16      215.01     10.44 o 
   7   5   4       10.56        9.71      3.51 o 
   8   5   4        6.47        2.89      2.92 o 
   9   5   4        0.03        2.91      2.68 o 
  10   5   4        0.29        3.18      3.12 o 
  -7   6   4       49.62       54.50     11.43 o 
  -6   6   4       41.62       30.46      4.71 o 
  -5   6   4        4.57        3.29      1.94 o 
  -4   6   4       18.44       19.90      3.16 o 
  -3   6   4       18.24       20.60      3.11 o 
  -2   6   4        2.28        0.03      1.70 o 
  -1   6   4      261.17      257.44     11.37 o 
   0   6   4       32.45       42.77      5.19 o 
   1   6   4       55.10       49.72      5.28 o 
   2   6   4       27.08       30.23      4.06 o 
   3   6   4       47.88       52.29      4.84 o 
   4   6   4       13.39       17.91      2.40 o 
   5   6   4        0.15        0.67      1.23 o 
   6   6   4       20.67       19.48      4.23 o 
   7   6   4       66.14       62.29      6.82 o 
   8   6   4       10.61        4.66      2.80 o 
   9   6   4       10.64       10.92      3.91 o 
  10   6   4        0.03       -0.24      3.03 o 
  -7   7   4        3.00        5.18      2.42 o 
  -6   7   4       25.90       28.32      4.27 o 
  -5   7   4        1.00       -0.04      2.89 o 
  -4   7   4      120.13      121.01      7.68 o 
  -3   7   4        0.00       -1.27      1.41 o 
  -2   7   4      256.47      277.71     13.07 o 
  -1   7   4       14.30       11.14      3.71 o 
   0   7   4      409.91      423.53     15.41 o 
   1   7   4        2.60        3.00      2.24 o 
   2   7   4       54.65       61.45      5.98 o 
   3   7   4       27.17       21.33      3.96 o 
   4   7   4      127.59      143.70      6.03 o 
   5   7   4        0.44        0.40      1.34 o 
   6   7   4       37.13       49.97      6.31 o 
   7   7   4      236.51      235.88     12.51 o 
   8   7   4      197.65      197.52     11.94 o 
   9   7   4        5.17        4.53      3.27 o 
  10   7   4        1.86       -3.09      2.75 o 
  -6   8   4        0.02        1.45      2.15 o 
  -5   8   4        4.92        1.76      2.15 o 
  -4   8   4       21.73       22.00      3.70 o 
  -3   8   4        0.50        1.00      2.68 o 
  -2   8   4       60.15       69.50      7.79 o 
  -1   8   4        6.07        7.55      3.76 o 
   0   8   4       15.12       16.52      4.63 o 
   1   8   4      400.32      380.67     15.28 o 
   2   8   4       52.39       54.90      6.31 o 
   3   8   4        5.95        5.90      2.94 o 
   4   8   4       18.64       21.62      3.22 o 
   5   8   4       13.70        8.70      3.24 o 
   6   8   4        4.87        1.98      2.42 o 
   7   8   4        8.57       12.32      3.97 o 
   8   8   4       50.71       45.87      7.29 o 
   9   8   4        6.47        5.87      3.74 o 
  -5   9   4        6.26        6.01      3.76 o 
  -4   9   4        0.00       -0.20      2.40 o 
  -3   9   4       14.58       18.88      5.31 o 
  -2   9   4        5.29        0.47      2.24 o 
  -1   9   4        4.38        3.47      3.48 o 
   0   9   4       34.58       31.71      6.21 o 
   1   9   4       15.98       15.11      4.41 o 
   2   9   4       47.84       49.94      6.76 o 
   3   9   4      220.08      223.89     12.02 o 
   4   9   4       11.35        8.49      3.77 o 
   5   9   4       17.16       26.72      5.84 o 
   6   9   4       29.08       29.20      5.90 o 
   7   9   4        5.34        4.61      3.26 o 
   8   9   4       16.05       13.31      4.94 o 
  -4  10   4       19.39        8.72      4.50 o 
  -3  10   4       16.28       19.86      5.64 o 
  -2  10   4        0.15        3.53      3.38 o 
  -1  10   4       22.35       18.90      5.66 o 
   0  10   4      131.75      137.61     11.02 o 
   1  10   4       30.01       27.59      6.07 o 
   2  10   4        5.32        2.08      3.26 o 
   3  10   4        0.11       -2.10      2.78 o 
   4  10   4       66.91       58.35      7.55 o 
   5  10   4        3.30        0.79      2.80 o 
   6  10   4        0.43       -0.81      2.28 o 
   7  10   4        0.85        3.01      3.01 o 
  -2  11   4        0.14        0.87      3.04 o 
  -1  11   4        0.42       -3.44      3.44 o 
   0  11   4        3.51       -1.66      2.92 o 
   1  11   4       27.28       35.92      7.17 o 
   2  11   4       37.07       41.84      7.82 o 
   3  11   4       30.38       30.10      6.88 o 
   4  11   4        4.02        5.08      4.23 o 
   5  11   4       37.83       47.93      8.19 o 
   6  11   4        7.28       10.33      4.75 o 
   1  12   4       15.94       22.15      6.79 o 
   2  12   4        9.16        5.16      5.01 o 
   3  12   4        9.00        4.58      4.90 o 
  -4 -10   5        0.48       -5.04      4.25 o 
  -3 -10   5        9.31       10.07      5.58 o 
  -2 -10   5        9.18       13.40      5.66 o 
  -1 -10   5        0.04        6.47      4.47 o 
   0 -10   5        0.00        0.09      3.27 o 
   1 -10   5        5.58        6.03      4.31 o 
   2 -10   5        0.00        1.37      3.45 o 
   3 -10   5       24.45       24.42      6.47 o 
   4 -10   5        1.08       -1.57      3.59 o 
  -5  -9   5        1.60        0.11      4.31 o 
  -4  -9   5        2.34        3.93      4.37 o 
  -3  -9   5        0.02        0.55      3.93 o 
  -2  -9   5        4.14       -0.50      3.04 o 
  -1  -9   5       19.48       13.88      5.25 o 
   0  -9   5       52.29       41.37      7.17 o 
   1  -9   5      139.17      114.94     10.59 o 
   2  -9   5       11.39       14.53      4.93 o 
   3  -9   5       43.14       52.46      8.11 o 
   4  -9   5       20.76       26.76      6.69 o 
   5  -9   5        1.14        1.92      3.96 o 
  -6  -8   5       26.22       33.66      7.09 o 
  -5  -8   5        0.67        0.21      3.90 o 
  -4  -8   5       15.92       16.46      5.46 o 
  -3  -8   5       10.94       16.89      5.28 o 
  -2  -8   5        9.19        9.78      4.37 o 
  -1  -8   5        2.78        1.60      3.16 o 
   0  -8   5        3.40        3.82      2.86 o 
   1  -8   5       10.92       12.43      4.29 o 
   2  -8   5        0.88       -1.75      2.21 o 
   3  -8   5       78.26       78.51      8.66 o 
   4  -8   5        8.64        5.93      3.88 o 
   5  -8   5        3.53        3.82      2.42 o 
   6  -8   5       11.14        8.30      3.22 o 
   7  -8   5        0.06       -0.24      3.80 o 
  -6  -7   5        3.56        7.61      4.55 o 
  -5  -7   5        7.52        6.36      4.28 o 
  -4  -7   5       36.22       39.27      6.71 o 
  -3  -7   5       18.01       28.71      5.99 o 
  -2  -7   5       19.86        9.75      4.00 o 
  -1  -7   5      100.63       77.89      7.79 o 
   0  -7   5        2.06        3.70      2.69 o 
   1  -7   5        0.09       -0.75      2.01 o 
   2  -7   5       49.21       54.07      6.68 o 
   3  -7   5      336.05      353.27     15.46 o 
   4  -7   5       15.97       14.66      2.59 o 
   5  -7   5       44.32       53.25      3.89 o 
   6  -7   5       10.67       13.28      3.15 o 
   7  -7   5        2.71        6.36      4.29 o 
  -7  -6   5       82.41       67.07      8.32 o 
  -6  -6   5        0.95       -0.41      3.21 o 
  -5  -6   5       19.33       21.12      5.17 o 
  -4  -6   5       39.54       34.46      5.84 o 
  -3  -6   5      136.89      134.97      9.69 o 
  -2  -6   5        3.13       10.64      3.82 o 
  -1  -6   5       12.20       11.69      3.53 o 
   0  -6   5       32.56       29.68      4.99 o 
   1  -6   5       19.85       17.33      4.06 o 
   2  -6   5        8.43        9.96      3.53 o 
   3  -6   5       57.64       59.55     11.32 o 
   4  -6   5      188.31      162.62      5.46 o 
   5  -6   5      602.92      633.96     10.82 o 
   6  -6   5        8.21        8.41      5.03 o 
   7  -6   5       25.60       25.70      5.84 o 
   8  -6   5        1.70       -0.09      3.90 o 
  -7  -5   5        0.09        2.83      3.82 o 
  -6  -5   5       24.12       25.23      5.39 o 
  -5  -5   5       18.05       20.91      4.85 o 
  -4  -5   5       11.83       12.03      2.44 o 
  -3  -5   5       71.39       75.42      4.11 o 
  -2  -5   5      464.05      460.02     16.97 o 
  -1  -5   5      643.99      670.52     10.53 o 
   0  -5   5       57.56       51.59      5.55 o 
   1  -5   5      106.62      108.20      5.42 o 
   2  -5   5      336.33      348.10      9.22 o 
   3  -5   5       87.01       96.05      5.51 o 
   4  -5   5       17.53       21.00      2.35 o 
   5  -5   5       62.82       69.43      3.79 o 
   6  -5   5       48.46       44.71      4.27 o 
   7  -5   5        4.03        5.11      3.86 o 
   8  -5   5        0.09        1.40      3.41 o 
   9  -5   5        3.14        1.52      4.34 o 
  -7  -4   5       32.91       41.53      4.41 o 
  -6  -4   5      108.37      107.44      5.71 o 
  -5  -4   5       69.22       75.36      5.99 o 
  -4  -4   5        2.58        2.83      1.65 o 
  -3  -4   5        0.34        2.14      1.25 o 
  -2  -4   5       70.18       81.64      3.71 o 
  -1  -4   5      604.08      576.69      8.76 o 
   0  -4   5       40.03       43.13      4.02 o 
   1  -4   5        6.77        6.09      2.27 o 
   2  -4   5        2.22        0.94      1.03 o 
   3  -4   5      388.37      413.00      7.04 o 
   4  -4   5       21.25       27.94      2.35 o 
   5  -4   5       13.22       13.94      2.37 o 
   6  -4   5       40.21       35.63      3.67 o 
   7  -4   5      110.59      105.00     10.28 o 
   8  -4   5        1.54        0.85      3.62 o 
   9  -4   5        0.60       -0.62      3.90 o 
  -8  -3   5        7.74        1.46      3.51 o 
  -7  -3   5        9.07        9.31      2.80 o 
  -6  -3   5       27.84       25.77      6.42 o 
  -5  -3   5        9.29        6.49      2.83 o 
  -4  -3   5       35.28       38.53      3.10 o 
  -3  -3   5        3.34        3.81      1.66 o 
  -2  -3   5       76.48       61.54      3.95 o 
  -1  -3   5      812.24      801.36     14.62 o 
   0  -3   5       42.68       39.51      3.20 o 
   1  -3   5       62.89       63.58      5.45 o 
   2  -3   5        0.08        0.64      0.79 o 
   3  -3   5      146.27      163.94      6.57 o 
   4  -3   5       15.40       18.93      2.08 o 
   5  -3   5      109.16      108.63      3.90 o 
   6  -3   5        7.83        7.47      2.15 o 
   7  -3   5       15.48       13.51      3.03 o 
   8  -3   5      214.04      209.19     12.04 o 
   9  -3   5       29.27       41.74      7.14 o 
  10  -3   5       11.97       20.08      6.27 o 
  -9  -2   5       61.84       79.96      9.57 o 
  -8  -2   5       16.33       26.67      6.03 o 
  -7  -2   5        6.07        7.57      2.77 o 
  -6  -2   5        4.41        5.04      2.22 o 
  -5  -2   5        3.58        2.97      1.67 o 
  -4  -2   5        3.47        4.47      2.35 o 
  -3  -2   5      179.86      194.50      5.49 o 
  -2  -2   5      183.27      199.03      5.29 o 
  -1  -2   5        6.98        6.17      0.91 o 
   0  -2   5      561.53      519.69      9.19 o 
   1  -2   5       51.98       59.35      3.29 o 
   2  -2   5       43.66       48.34      2.04 o 
   3  -2   5     2649.28     2784.45     17.61 o 
   4  -2   5        0.46       -0.52      1.04 o 
   5  -2   5       57.86       54.01      3.64 o 
   6  -2   5       37.04       35.81      3.72 o 
   7  -2   5      103.15      116.04      5.85 o 
   8  -2   5      116.93      107.03      5.96 o 
   9  -2   5       17.02       19.98      6.03 o 
  10  -2   5       25.02       25.62      6.45 o 
  -9  -1   5       54.84       71.91      9.11 o 
  -8  -1   5        6.15        5.69      3.85 o 
  -7  -1   5        1.09       -0.99      1.86 o 
  -6  -1   5       24.06       28.88      3.60 o 
  -5  -1   5       81.39       85.48      4.74 o 
  -4  -1   5        8.61       11.74      2.09 o 
  -3  -1   5        4.77        4.67      1.36 o 
  -2  -1   5       25.03       21.78      1.96 o 
  -1  -1   5       54.53       57.74      2.00 o 
   0  -1   5      764.20      685.09      9.91 o 
   1  -1   5       80.25      104.04      3.77 o 
   2  -1   5       66.96       69.60      2.20 o 
   3  -1   5       36.17       37.60      1.89 o 
   4  -1   5      703.13      742.80      8.00 o 
   5  -1   5        9.65        5.59      1.08 o 
   6  -1   5        6.92        5.50      1.79 o 
   7  -1   5      223.34      231.32      8.06 o 
   8  -1   5      336.52      344.11     10.09 o 
   9  -1   5        6.80        0.67      3.76 o 
  10  -1   5        0.10        2.24      4.35 o 
  11  -1   5       10.83       13.15      6.01 o 
  -9   0   5        2.91        3.50      3.97 o 
  -8   0   5       20.66       26.92      6.09 o 
  -7   0   5      139.56      149.54      8.10 o 
  -6   0   5       62.27       59.74      5.80 o 
  -5   0   5      849.09      877.95     14.29 o 
  -4   0   5       22.51       19.78      3.61 o 
  -3   0   5      480.83      498.05      8.83 o 
  -2   0   5      299.71      314.72      6.19 o 
  -1   0   5        1.17        1.93      0.89 o 
   0   0   5       25.84       17.94      3.19 o 
   1   0   5       42.64       45.07      1.38 o 
   2   0   5      967.49     1017.86      8.07 o 
   3   0   5       98.36       88.06      2.43 o 
   4   0   5        0.61        2.52      1.21 o 
   5   0   5      674.81      742.94      9.50 o 
   6   0   5        1.30        1.07      1.59 o 
   7   0   5        2.05       -0.11      1.35 o 
   8   0   5        0.50        1.06      1.62 o 
   9   0   5       55.62       49.64      6.96 o 
  10   0   5        1.95       -1.11      3.64 o 
  11   0   5        0.03       -5.57      3.71 o 
  -9   1   5        2.41        0.37      3.93 o 
  -8   1   5       10.74       14.88      5.07 o 
  -7   1   5      229.95      263.42     18.11 o 
  -6   1   5       55.99       54.75      4.45 o 
  -5   1   5       39.55       37.04      3.52 o 
  -4   1   5      300.68      297.50      7.75 o 
  -3   1   5      161.61      172.73      5.90 o 
  -2   1   5       17.76       20.24      1.52 o 
  -1   1   5     1003.22     1007.04      8.54 o 
   0   1   5      127.68      120.09      4.58 o 
   1   1   5       13.66       11.68      1.44 o 
   2   1   5      996.19     1026.59      8.37 o 
   3   1   5       73.06       72.20      2.43 o 
   4   1   5      361.84      365.45      4.87 o 
   5   1   5       41.06       38.37      4.05 o 
   6   1   5       34.31       30.87      4.17 o 
   7   1   5      344.74      367.08     13.42 o 
   8   1   5       90.64       74.80      7.52 o 
   9   1   5       63.73       52.26      7.09 o 
  10   1   5        2.68        4.61      4.29 o 
  11   1   5        0.05        0.38      3.82 o 
  -9   2   5        3.42        7.09      4.49 o 
  -8   2   5        6.52       10.70      4.31 o 
  -7   2   5      116.24      134.25     10.98 o 
  -6   2   5      110.55      106.39      6.01 o 
  -5   2   5        0.00        1.05      1.76 o 
  -4   2   5      408.05      394.66      9.18 o 
  -3   2   5      393.24      404.20     13.62 o 
  -2   2   5      203.01      222.50      5.40 o 
  -1   2   5      101.71      110.41      3.59 o 
   0   2   5      918.46      920.80     10.38 o 
   1   2   5      314.86      322.09      8.64 o 
   2   2   5      101.41      119.19      3.37 o 
   3   2   5      806.17      755.20     12.54 o 
   4   2   5        0.08       -0.49      0.93 o 
   5   2   5        0.53        1.78      1.55 o 
   6   2   5       34.85       43.62      4.81 o 
   7   2   5       13.75       13.92      3.74 o 
   8   2   5       47.28       50.10      6.19 o 
   9   2   5       65.05       68.62      7.96 o 
  10   2   5       12.05        8.23      4.53 o 
  11   2   5        7.81        9.62      5.17 o 
  -8   3   5        6.15        6.66      3.96 o 
  -7   3   5       45.41       48.92      4.87 o 
  -6   3   5        6.34        6.07      2.41 o 
  -5   3   5       34.01       32.87      3.61 o 
  -4   3   5       12.26       13.48      2.45 o 
  -3   3   5       27.21       30.03      2.91 o 
  -2   3   5      691.41      748.92      6.99 o 
  -1   3   5     1186.70     1245.86     13.35 o 
   0   3   5        1.95        1.00      1.35 o 
   1   3   5      842.15      842.37     15.37 o 
   2   3   5      241.75      242.82      7.33 o 
   3   3   5      345.84      324.90      5.96 o 
   4   3   5        1.51        2.31      0.90 o 
   5   3   5       35.14       34.05      4.12 o 
   6   3   5       23.18       24.06      3.96 o 
   7   3   5       29.47       16.23      3.94 o 
   8   3   5       74.97       90.35      8.11 o 
   9   3   5        4.93        3.73      3.32 o 
  10   3   5        0.04        1.73      3.64 o 
  11   3   5        0.71        1.38      3.85 o 
  -8   4   5       19.07       20.95      4.15 o 
  -7   4   5        2.54        6.30      2.78 o 
  -6   4   5       50.28       50.83      4.87 o 
  -5   4   5        2.77       -2.30      1.53 o 
  -4   4   5       69.76       80.63      6.67 o 
  -3   4   5      486.55      483.53     10.34 o 
  -2   4   5        9.50        8.16      1.86 o 
  -1   4   5       29.85       30.98      3.96 o 
   0   4   5       25.37       21.77      3.30 o 
   1   4   5      216.61      244.86      8.73 o 
   2   4   5      564.10      591.98     12.89 o 
   3   4   5      197.91      217.28      5.56 o 
   4   4   5        4.43        4.57      1.21 o 
   5   4   5      137.73      139.54      7.53 o 
   6   4   5       83.93       76.21      6.50 o 
   7   4   5        0.11       -0.88      2.07 o 
   8   4   5        2.97        0.76      2.40 o 
   9   4   5        1.43        4.94      3.48 o 
  10   4   5        1.59        0.08      3.13 o 
  11   4   5       13.58       14.85      5.55 o 
  -8   5   5        0.59        0.55      3.24 o 
  -7   5   5        5.50       11.30      3.43 o 
  -6   5   5        0.25       -0.81      1.80 o 
  -5   5   5      174.33      160.28      9.56 o 
  -4   5   5        5.75        4.19      2.08 o 
  -3   5   5        8.88        8.27      3.76 o 
  -2   5   5        7.04        5.84      4.56 o 
  -1   5   5       96.00       93.77      6.53 o 
   0   5   5       63.38       60.98      5.16 o 
   1   5   5        1.59        1.07      1.60 o 
   2   5   5       61.90       50.48      4.61 o 
   3   5   5      152.20      174.11      7.56 o 
   4   5   5       13.33       15.46      2.02 o 
   5   5   5        1.50        0.15      1.43 o 
   6   5   5        4.32        4.93      2.53 o 
   7   5   5      231.10      229.93     11.64 o 
   8   5   5      237.25      203.26     11.72 o 
   9   5   5        3.21        6.28      3.70 o 
  10   5   5        4.65        3.45      3.47 o 
  -7   6   5        0.28        1.82      2.14 o 
  -6   6   5       24.32       22.54      5.18 o 
  -5   6   5        9.16        9.64      4.04 o 
  -4   6   5        1.14        0.25      3.92 o 
  -3   6   5       21.63       23.28      3.34 o 
  -2   6   5       23.65       27.27      4.91 o 
  -1   6   5       89.81       94.38      7.46 o 
   0   6   5        6.01        5.92      2.66 o 
   1   6   5      111.47      114.46      7.50 o 
   2   6   5       28.04       23.93      3.94 o 
   3   6   5        0.97       -0.96      1.51 o 
   4   6   5        2.08        2.29      1.86 o 
   5   6   5       33.14       35.85      5.08 o 
   6   6   5        9.00       12.75      3.61 o 
   7   6   5      334.34      323.70     14.27 o 
   8   6   5        0.19        2.60      2.91 o 
   9   6   5        0.12        3.15      3.15 o 
  10   6   5       12.00       12.99      5.28 o 
  -6   7   5        5.58        3.11      2.34 o 
  -5   7   5        0.65        0.95      1.92 o 
  -4   7   5      125.31      122.69      6.66 o 
  -3   7   5        0.04        0.38      1.53 o 
  -2   7   5        0.34       -0.59      2.02 o 
  -1   7   5      107.28       99.07      8.14 o 
   0   7   5      307.85      329.77     13.94 o 
   1   7   5      213.89      201.74     10.70 o 
   2   7   5       24.82       26.29      4.35 o 
   3   7   5        3.58        1.13      2.05 o 
   4   7   5      136.33      134.22      5.85 o 
   5   7   5        7.04       10.36      3.71 o 
   6   7   5       15.37       16.17      4.38 o 
   7   7   5        1.36        0.68      2.72 o 
   8   7   5      246.86      239.02     13.50 o 
   9   7   5        0.18        2.21      2.59 o 
  10   7   5        3.57       -2.13      2.39 o 
  -6   8   5        0.00        1.23      3.26 o 
  -5   8   5        1.44        3.41      2.52 o 
  -4   8   5       11.32       11.33      2.90 o 
  -3   8   5       13.11        7.55      3.62 o 
  -2   8   5      104.33       97.86      9.10 o 
  -1   8   5      595.16      582.50     20.18 o 
   0   8   5       30.07       28.95      5.64 o 
   1   8   5      137.49      130.52      9.17 o 
   2   8   5       63.18       60.72      6.77 o 
   3   8   5       23.41       18.50      4.38 o 
   4   8   5        9.17        4.31      2.54 o 
   5   8   5       17.82       14.91      4.46 o 
   6   8   5        9.65        2.19      2.39 o 
   7   8   5        0.24        2.01      2.48 o 
   8   8   5        0.14        1.35      2.71 o 
   9   8   5      130.65      140.57     11.62 o 
  -5   9   5        0.01        3.23      3.59 o 
  -4   9   5        9.88        5.74      3.59 o 
  -3   9   5       30.27       27.52      6.38 o 
  -2   9   5       31.06       21.99      5.28 o 
  -1   9   5        0.46       -1.69      2.86 o 
   0   9   5       11.51       16.20      4.87 o 
   1   9   5      221.34      234.60     13.21 o 
   2   9   5       44.93       49.25      6.80 o 
   3   9   5        1.10        0.64      2.95 o 
   4   9   5        9.39       15.44      4.46 o 
   5   9   5       59.95       85.56      8.79 o 
   6   9   5        0.00        0.91      2.37 o 
   7   9   5        2.02        0.37      2.46 o 
   8   9   5        1.86        3.79      3.64 o 
  -3  10   5        2.04        1.16      3.29 o 
  -2  10   5       10.95       16.81      5.28 o 
  -1  10   5        0.15       -3.24      2.65 o 
   0  10   5      117.54      110.99     10.64 o 
   1  10   5        1.86        3.88      3.77 o 
   2  10   5       22.22       26.70      6.24 o 
   3  10   5       40.67       49.07      6.95 o 
   4  10   5        0.24       -2.37      3.16 o 
   5  10   5       19.03       24.53      5.84 o 
   6  10   5        7.28       13.31      4.66 o 
   7  10   5        0.96        3.85      3.61 o 
  -2  11   5       11.29        4.40      4.98 o 
  -1  11   5        5.64        7.81      5.04 o 
   0  11   5        0.32       -3.23      3.45 o 
   1  11   5        0.78        2.65      4.11 o 
   2  11   5        2.72       -2.45      3.29 o 
   3  11   5        0.61       -0.64      3.59 o 
   4  11   5        4.93        7.38      4.38 o 
   5  11   5       31.36       25.97      6.27 o 
   6  11   5       21.37       35.86      7.47 o 
   2  12   5        2.63        0.64      3.90 o 
   3  12   5        4.65        2.48      4.78 o 
  -3 -10   6        0.12        1.83      4.94 o 
  -2 -10   6        2.14        3.41      4.87 o 
  -1 -10   6        0.16       -2.60      3.77 o 
   0 -10   6       15.43        7.59      4.90 o 
   1 -10   6        0.77        1.58      3.59 o 
   2 -10   6       10.37        7.23      4.78 o 
   3 -10   6        5.05        5.64      4.64 o 
  -4  -9   6        9.37        8.23      5.58 o 
  -3  -9   6        1.67       -0.81      3.96 o 
  -2  -9   6        0.60        1.07      3.88 o 
  -1  -9   6        5.12        7.21      4.61 o 
   0  -9   6        1.29        2.75      3.61 o 
   1  -9   6       10.96       13.75      4.88 o 
   2  -9   6        0.00       -1.75      2.78 o 
   3  -9   6       12.85        8.41      4.56 o 
   4  -9   6        0.27        4.64      3.77 o 
   5  -9   6        0.97        0.56      2.88 o 
  -6  -8   6        1.32        2.97      4.98 o 
  -5  -8   6        8.07        5.80      4.85 o 
  -4  -8   6        1.52        1.52      4.12 o 
  -3  -8   6       25.62       38.05      7.32 o 
  -2  -8   6       14.88       13.33      4.96 o 
  -1  -8   6        0.72        0.73      3.38 o 
   0  -8   6        0.81       -0.33      2.71 o 
   1  -8   6       12.71        5.23      3.33 o 
   2  -8   6        0.06       -3.03      2.51 o 
   3  -8   6       92.24       85.91      8.93 o 
   4  -8   6       39.68       36.52      6.39 o 
   5  -8   6       15.84       20.71      5.48 o 
  -6  -7   6        0.54        0.32      4.44 o 
  -5  -7   6        4.11        7.59      4.66 o 
  -4  -7   6       34.57       24.79      5.99 o 
  -3  -7   6       15.20       16.13      5.25 o 
  -2  -7   6       51.54       58.61      7.65 o 
  -1  -7   6       31.27       31.48      6.06 o 
   0  -7   6        0.02        0.35      2.31 o 
   1  -7   6        0.86       -1.40      1.99 o 
   2  -7   6        0.35       -0.50      2.53 o 
   3  -7   6       22.55       21.80      3.79 o 
   4  -7   6       54.50       53.12      5.05 o 
   5  -7   6       78.80       65.50      5.53 o 
  -7  -6   6       11.15        7.12      4.53 o 
  -6  -6   6       16.93       16.14      5.26 o 
  -5  -6   6        3.82        6.07      3.96 o 
  -4  -6   6       45.49       48.57      6.97 o 
  -3  -6   6      155.38      149.49     10.59 o 
  -2  -6   6        1.64        1.66      2.77 o 
  -1  -6   6       58.18       56.13      6.89 o 
   0  -6   6        1.12        1.69      2.07 o 
   1  -6   6       34.65       31.07      5.33 o 
   2  -6   6      245.09      244.32      9.20 o 
   3  -6   6       11.58        9.40      2.70 o 
   4  -6   6       13.71       13.56      2.16 o 
   5  -6   6      174.32      178.84      9.61 o 
   6  -6   6        0.12       -1.19      2.79 o 
   7  -6   6       57.75       50.54      7.08 o 
   8  -6   6       22.43       28.09      6.66 o 
  -7  -5   6        1.07        2.88      4.17 o 
  -6  -5   6        0.38       -1.34      3.16 o 
  -5  -5   6       38.76       44.32      6.44 o 
  -4  -5   6        1.87       -1.48      2.45 o 
  -3  -5   6      121.64      123.76      9.01 o 
  -2  -5   6      280.32      271.85     12.86 o 
  -1  -5   6      227.13      215.55     11.06 o 
   0  -5   6       23.03       13.69      3.65 o 
   1  -5   6       48.63       45.91      6.12 o 
   2  -5   6        0.90        2.23      1.82 o 
   3  -5   6       59.21       58.80      3.64 o 
   4  -5   6        6.03        6.84      1.72 o 
   5  -5   6        3.16        0.83      1.48 o 
   6  -5   6        3.09        3.92      2.33 o 
   7  -5   6      189.14      182.32     11.12 o 
   8  -5   6       35.79       41.37      6.80 o 
   9  -5   6        1.42       -1.38      3.90 o 
  -7  -4   6        2.94        1.25      3.73 o 
  -6  -4   6       54.36       51.59      7.06 o 
  -5  -4   6        2.94        1.22      2.95 o 
  -4  -4   6       73.82       78.78      7.41 o 
  -3  -4   6       86.38       75.39      7.11 o 
  -2  -4   6       64.60       61.36      6.21 o 
  -1  -4   6       95.21       88.19      6.83 o 
   0  -4   6       79.16       74.36      4.57 o 
   1  -4   6       91.48      102.13      5.20 o 
   2  -4   6     1073.53     1139.36     16.46 o 
   3  -4   6      258.15      269.47      5.76 o 
   4  -4   6       38.80       44.33      2.83 o 
   5  -4   6       52.08       51.34      3.13 o 
   6  -4   6       32.80       41.00      4.81 o 
   7  -4   6      457.57      433.53     15.87 o 
   8  -4   6       12.96       12.32      4.99 o 
   9  -4   6       23.21       37.61      7.49 o 
  -7  -3   6       24.18       17.82      5.26 o 
  -6  -3   6        0.30       -0.30      2.95 o 
  -5  -3   6        0.98        2.19      2.83 o 
  -4  -3   6       43.99       46.37      7.33 o 
  -3  -3   6       98.25      103.89      4.30 o 
  -2  -3   6      213.66      208.73      9.73 o 
  -1  -3   6      187.27      196.51      4.07 o 
   0  -3   6      683.32      715.72      7.16 o 
   1  -3   6      190.39      210.79      6.68 o 
   2  -3   6       15.75       16.34      1.51 o 
   3  -3   6        1.32        0.03      0.92 o 
   4  -3   6       85.59       91.10      3.47 o 
   5  -3   6        6.18        6.88      1.59 o 
   6  -3   6       53.68       53.16      4.08 o 
   7  -3   6        1.47        1.25      1.89 o 
   8  -3   6       71.47       57.90      5.66 o 
   9  -3   6       13.93       20.33      5.92 o 
  10  -3   6        5.71       10.27      5.63 o 
  -7  -2   6        3.37       -1.20      3.29 o 
  -6  -2   6       14.60       17.88      3.15 o 
  -5  -2   6        2.08        0.71      1.70 o 
  -4  -2   6        7.26        7.69      1.99 o 
  -3  -2   6       86.17       90.50      4.03 o 
  -2  -2   6       45.40       49.71      5.30 o 
  -1  -2   6      129.56      145.77      3.13 o 
   0  -2   6      112.68      123.71      4.92 o 
   1  -2   6      213.05      252.93      8.41 o 
   2  -2   6      392.55      394.73      5.31 o 
   3  -2   6       12.33        9.71      1.36 o 
   4  -2   6        2.35        2.39      1.02 o 
   5  -2   6        0.36       -0.37      1.71 o 
   6  -2   6       17.49       13.87      2.57 o 
   7  -2   6       29.67       21.19      3.23 o 
   8  -2   6       81.11       94.76      6.59 o 
   9  -2   6        0.05        1.11      3.97 o 
  10  -2   6        6.51        7.00      5.01 o 
  -8  -1   6       29.84       40.46      6.59 o 
  -7  -1   6       24.72       30.80      7.89 o 
  -6  -1   6        1.79        2.07      2.08 o 
  -5  -1   6       29.57       27.62      5.22 o 
  -4  -1   6       39.82       36.28      3.20 o 
  -3  -1   6        0.39        2.67      1.36 o 
  -2  -1   6        1.29        1.94      1.11 o 
  -1  -1   6      276.24      320.05      9.68 o 
   0  -1   6     1176.32     1196.24     15.84 o 
   1  -1   6       19.32       14.84      2.43 o 
   2  -1   6      158.96      191.92      3.45 o 
   3  -1   6      288.56      345.44      7.25 o 
   4  -1   6       46.41       54.96      3.13 o 
   5  -1   6        0.51        3.20      1.97 o 
   6  -1   6        0.00        2.34      1.44 o 
   7  -1   6       18.89       17.16      3.90 o 
   8  -1   6       32.58       21.03      4.11 o 
   9  -1   6       56.45       59.02      7.75 o 
  10  -1   6        9.67       14.68      5.45 o 
  -8   0   6        0.25       -1.42      3.29 o 
  -7   0   6       61.39       66.28      5.26 o 
  -6   0   6        3.07        7.46      2.49 o 
  -5   0   6       41.14       39.18      3.68 o 
  -4   0   6       22.13       19.73      2.65 o 
  -3   0   6       41.19       46.25      3.10 o 
  -2   0   6       21.35       23.46      2.46 o 
  -1   0   6      211.05      219.51      3.95 o 
   0   0   6      815.10      806.84     11.04 o 
   1   0   6      398.28      416.86      5.65 o 
   2   0   6     2089.11     2191.44     13.55 o 
   3   0   6     1560.18     1570.38     11.66 o 
   4   0   6      113.90      118.38      3.09 o 
   5   0   6     1482.31     1490.98     17.24 o 
   6   0   6       18.70       15.49      2.45 o 
   7   0   6      391.25      387.77      9.90 o 
   8   0   6        0.31        0.01      1.71 o 
   9   0   6       75.27       76.06      5.58 o 
  10   0   6        0.60       -1.46      3.94 o 
  11   0   6        2.80        1.49      4.63 o 
  -8   1   6        0.00        2.36      3.58 o 
  -7   1   6        8.40       10.60      3.16 o 
  -6   1   6      226.45      233.32      8.43 o 
  -5   1   6       10.66       13.30      3.48 o 
  -4   1   6        7.29        8.74      2.38 o 
  -3   1   6      375.22      372.12      8.17 o 
  -2   1   6       28.49       38.15      3.51 o 
  -1   1   6       80.45       82.99      2.76 o 
   0   1   6      621.43      644.36      9.42 o 
   1   1   6      298.96      333.18      6.58 o 
   2   1   6        2.73        4.45      0.80 o 
   3   1   6     1442.93     1489.38     15.94 o 
   4   1   6      857.34      844.30      9.16 o 
   5   1   6       11.38        6.74      2.24 o 
   6   1   6        4.64        1.54      1.73 o 
   7   1   6       18.03       13.34      3.79 o 
   8   1   6       51.13       43.20      6.03 o 
   9   1   6       18.50        7.79      4.03 o 
  10   1   6       10.07        9.65      3.02 o 
  11   1   6        1.69       -0.53      4.00 o 
  -8   2   6        3.38        4.43      2.78 o 
  -7   2   6       35.40       45.62      4.88 o 
  -6   2   6      203.47      208.12      8.18 o 
  -5   2   6       22.30       23.01      3.26 o 
  -4   2   6      109.39       99.50      6.24 o 
  -3   2   6      219.62      244.00      6.94 o 
  -2   2   6      135.46      139.03      3.40 o 
  -1   2   6      473.20      474.94      6.22 o 
   0   2   6      196.43      186.13      6.96 o 
   1   2   6     1052.70     1073.06     12.39 o 
   2   2   6        0.45        2.08      0.84 o 
   3   2   6      175.55      177.07      7.52 o 
   4   2   6      568.05      577.10      7.48 o 
   5   2   6      330.71      312.08     10.36 o 
   6   2   6      205.19      233.86      9.89 o 
   7   2   6      445.24      426.80     14.53 o 
   8   2   6        9.40       10.79      3.86 o 
   9   2   6        0.13        4.09      3.41 o 
  10   2   6       19.25       14.70      5.43 o 
  11   2   6        0.26        2.78      4.20 o 
  -8   3   6       14.88       19.91      4.09 o 
  -7   3   6        1.43       -1.16      3.10 o 
  -6   3   6      203.56      206.27      8.26 o 
  -5   3   6        0.40       -1.08      1.67 o 
  -4   3   6      135.91      129.66      5.92 o 
  -3   3   6      207.52      220.61      6.90 o 
  -2   3   6      110.35      102.86      4.47 o 
  -1   3   6      202.07      212.39      6.56 o 
   0   3   6       42.80       54.25      2.86 o 
   1   3   6        6.49        9.97      2.33 o 
   2   3   6      467.37      489.47     11.37 o 
   3   3   6       17.88       17.04      1.72 o 
   4   3   6       17.09       16.49      2.78 o 
   5   3   6      129.25      117.43      6.74 o 
   6   3   6      144.63      145.50      7.99 o 
   7   3   6       37.92       35.12      5.04 o 
   8   3   6        1.42        0.46      2.40 o 
   9   3   6       28.79       34.93      6.12 o 
  10   3   6       13.00       10.22      4.55 o 
  11   3   6       23.72       14.52      5.51 o 
  -8   4   6        4.15       10.08      3.44 o 
  -7   4   6        2.85        4.17      3.95 o 
  -6   4   6       67.89       58.05      5.09 o 
  -5   4   6       10.44        6.24      4.68 o 
  -4   4   6        5.87        7.51      2.29 o 
  -3   4   6        2.54        3.67      1.80 o 
  -2   4   6      118.72      124.39      9.22 o 
  -1   4   6      150.01      154.63      4.51 o 
   0   4   6       44.41       42.60      4.43 o 
   1   4   6       65.11       53.37      4.41 o 
   2   4   6      164.43      168.63      7.26 o 
   3   4   6      486.40      549.56      9.09 o 
   4   4   6        5.82        5.46      1.37 o 
   5   4   6      233.96      216.44      9.39 o 
   6   4   6       89.83       87.30      6.79 o 
   7   4   6        3.55        5.39      2.85 o 
   8   4   6        9.25        4.55      2.98 o 
   9   4   6        3.10        3.39      3.23 o 
  10   4   6       61.69       52.19      7.76 o 
  11   4   6        5.30       11.21      5.49 o 
  -7   5   6        2.53        0.12      2.37 o 
  -6   5   6       12.02        7.23      4.33 o 
  -5   5   6        4.78        3.61      2.14 o 
  -4   5   6        5.81        5.48      2.15 o 
  -3   5   6       67.67       71.00      4.79 o 
  -2   5   6      656.05      661.21     17.09 o 
  -1   5   6       53.12       67.65      6.22 o 
   0   5   6      199.94      195.48      9.30 o 
   1   5   6        3.10        0.06      1.42 o 
   2   5   6       50.44       51.31      4.88 o 
   3   5   6       95.80       95.11      5.89 o 
   4   5   6      205.57      204.23      6.34 o 
   5   5   6        3.50        8.35      2.69 o 
   6   5   6      115.24      116.76      7.99 o 
   7   5   6      132.00      124.20      8.72 o 
   8   5   6       30.95       22.84      5.16 o 
   9   5   6        4.45        3.18      3.45 o 
  10   5   6        0.01        1.40      3.42 o 
  -7   6   6        2.88        1.87      2.42 o 
  -6   6   6        1.14        4.30      2.50 o 
  -5   6   6       39.91       28.25      4.14 o 
  -4   6   6       71.07       57.23      5.19 o 
  -3   6   6        0.10        0.80      1.58 o 
  -2   6   6      159.06      173.70     10.47 o 
  -1   6   6      298.67      264.36     12.10 o 
   0   6   6        5.59        5.60      2.81 o 
   1   6   6      163.61      160.67      9.04 o 
   2   6   6       94.02       91.85      6.71 o 
   3   6   6        4.70        8.78      2.85 o 
   4   6   6        0.13        0.14      1.26 o 
   5   6   6        4.30        1.51      2.21 o 
   6   6   6        1.66        2.13      2.48 o 
   7   6   6        9.29        6.48      3.53 o 
   8   6   6        1.15       -0.53      3.06 o 
   9   6   6       13.64       18.64      5.45 o 
  10   6   6        0.68        0.40      3.70 o 
  -6   7   6       12.20       14.01      3.35 o 
  -5   7   6        4.18        2.63      2.17 o 
  -4   7   6       41.90       36.31      4.35 o 
  -3   7   6       13.57        5.87      3.15 o 
  -2   7   6        2.11        3.82      3.03 o 
  -1   7   6      288.10      269.93     13.24 o 
   0   7   6     1037.25     1052.98     25.26 o 
   1   7   6        4.62        0.58      2.50 o 
   2   7   6        8.71        5.58      2.97 o 
   3   7   6        2.03        1.93      2.11 o 
   4   7   6       15.70       15.80      2.72 o 
   5   7   6       49.58       49.02      6.39 o 
   6   7   6        0.25        0.58      2.33 o 
   7   7   6       10.54       14.70      4.56 o 
   8   7   6       20.18       10.99      4.47 o 
   9   7   6       18.31        9.14      4.29 o 
  10   7   6        1.35        1.37      3.70 o 
  -5   8   6        0.46       -2.55      1.70 o 
  -4   8   6       13.94       13.98      4.53 o 
  -3   8   6       46.74       51.44      7.46 o 
  -2   8   6        2.75        1.45      3.16 o 
  -1   8   6        0.01       -1.55      2.40 o 
   0   8   6       94.80      118.51      9.71 o 
   1   8   6       98.97      102.70      8.61 o 
   2   8   6       79.29       78.48      7.59 o 
   3   8   6       10.98        8.11      3.55 o 
   4   8   6       31.17       37.43      5.43 o 
   5   8   6        3.22        1.54      2.89 o 
   6   8   6        1.27        0.82      2.80 o 
   7   8   6       74.28       64.27      8.00 o 
   8   8   6       16.48       16.58      5.29 o 
   9   8   6        1.95        0.43      3.51 o 
  -4   9   6       13.30        8.57      4.53 o 
  -3   9   6        3.09        1.72      3.23 o 
  -2   9   6       21.76       16.68      5.48 o 
  -1   9   6       17.71       15.66      5.40 o 
   0   9   6       68.62       74.39      8.47 o 
   1   9   6      306.18      292.25     14.80 o 
   2   9   6        2.59        4.09      3.76 o 
   3   9   6        1.00        1.52      3.01 o 
   4   9   6        0.36       -2.95      2.30 o 
   5   9   6        0.99        2.51      3.33 o 
   6   9   6        0.27        0.09      2.89 o 
   7   9   6        1.13        0.61      3.18 o 
   8   9   6        7.15       13.44      5.23 o 
  -3  10   6       20.20       34.40      7.44 o 
  -2  10   6       24.44       23.81      6.65 o 
  -1  10   6        0.16        0.05      3.41 o 
   0  10   6       37.96       37.63      7.47 o 
   1  10   6        0.95        1.40      3.59 o 
   2  10   6        8.55        5.25      3.96 o 
   3  10   6        0.25       -3.30      2.80 o 
   4  10   6       93.17       91.20      9.02 o 
   5  10   6       13.33       13.33      5.39 o 
   6  10   6        2.77       -0.75      2.81 o 
   7  10   6        0.02        1.73      2.81 o 
  -1  11   6        0.00       -0.24      4.00 o 
   0  11   6       10.27        5.57      4.70 o 
   1  11   6        7.32        2.34      4.18 o 
   2  11   6       16.68       23.90      6.56 o 
   3  11   6        0.53       -0.72      3.51 o 
   4  11   6        2.49       -1.72      3.42 o 
   5  11   6        0.00       -3.62      2.60 o 
   6  11   6        0.01        3.71      3.44 o 
  -1 -10   7        1.46        1.35      4.38 o 
   0 -10   7       14.95       16.71      5.75 o 
   1 -10   7        6.71        4.32      4.12 o 
  -3  -9   7        3.84        1.63      4.66 o 
  -2  -9   7        5.37       -1.46      4.29 o 
  -1  -9   7        0.31        0.61      4.21 o 
   0  -9   7        1.33       -1.02      3.12 o 
   1  -9   7        0.44       -1.75      3.07 o 
   2  -9   7        0.07       -1.90      3.24 o 
   3  -9   7       10.71       10.24      4.79 o 
   4  -9   7        2.33       -0.23      3.44 o 
  -5  -8   7        0.86        3.62      4.47 o 
  -4  -8   7       13.09       24.27      6.77 o 
  -3  -8   7       13.47       16.31      5.84 o 
  -2  -8   7       46.32       41.19      7.56 o 
  -1  -8   7        5.72        4.63      4.09 o 
   0  -8   7       13.23       10.57      4.38 o 
   1  -8   7        1.99        1.37      3.23 o 
   2  -8   7        1.89       -1.78      3.09 o 
   3  -8   7        0.00       -3.40      2.27 o 
   4  -8   7      112.26      120.72     10.54 o 
   5  -8   7        8.75       10.57      4.59 o 
  -6  -7   7        9.21       11.20      5.66 o 
  -5  -7   7        1.80        0.62      4.08 o 
  -4  -7   7       24.78       15.96      5.46 o 
  -3  -7   7       51.58       51.63      7.73 o 
  -2  -7   7       85.91       75.74      8.73 o 
  -1  -7   7        1.05        2.45      3.30 o 
   0  -7   7        0.00       -1.11      2.16 o 
   1  -7   7       53.96       50.77      6.97 o 
   2  -7   7      101.76       90.94      8.86 o 
   3  -7   7        9.24       12.20      3.27 o 
   4  -7   7       12.63       13.46      3.22 o 
   5  -7   7       37.88       41.20      9.05 o 
   6  -7   7        1.21        2.07      4.11 o 
  -6  -6   7       22.09       16.68      5.69 o 
  -5  -6   7        5.71        1.70      3.64 o 
  -4  -6   7       26.65       16.49      5.31 o 
  -3  -6   7       31.59       24.80      5.68 o 
  -2  -6   7      503.87      504.40     18.84 o 
  -1  -6   7        0.15       -2.95      2.27 o 
   0  -6   7       35.36       32.56      5.63 o 
   1  -6   7       26.37       32.68      5.80 o 
   2  -6   7      117.36      114.05      6.42 o 
   3  -6   7        2.78       -0.10      1.97 o 
   4  -6   7        0.00       -0.06      1.84 o 
   5  -6   7        0.01        1.28      2.18 o 
   6  -6   7      189.87      222.84     13.07 o 
  -7  -5   7        1.15        1.57      4.28 o 
  -6  -5   7       22.35       26.82      6.13 o 
  -5  -5   7        0.26       -0.72      3.07 o 
  -4  -5   7        5.21        5.92      4.08 o 
  -3  -5   7      156.06      149.84     10.24 o 
  -2  -5   7      119.81      116.93      9.24 o 
  -1  -5   7      103.03       98.46      8.00 o 
   0  -5   7        5.66        7.50      3.35 o 
   1  -5   7      253.18      254.80      8.70 o 
   2  -5   7       41.73       38.87      7.27 o 
   3  -5   7        5.56        6.49      2.83 o 
   4  -5   7        6.55        6.72      2.29 o 
   5  -5   7        6.94        2.39      2.25 o 
   6  -5   7        0.57       -1.95      2.97 o 
   7  -5   7      274.18      286.98      9.90 o 
   8  -5   7       98.05      110.75      9.83 o 
   9  -5   7        0.00        1.98      4.49 o 
  -7  -4   7        4.24       -0.21      4.02 o 
  -6  -4   7        9.85        6.01      4.15 o 
  -5  -4   7       33.29       34.69      6.33 o 
  -4  -4   7        0.18        1.75      2.72 o 
  -3  -4   7        2.53        0.26      2.43 o 
  -2  -4   7        7.29        5.33      3.27 o 
  -1  -4   7        3.58        2.88      2.57 o 
   0  -4   7       73.53       66.35      5.87 o 
   1  -4   7       28.12       24.45      3.29 o 
   2  -4   7       76.41       73.40      6.72 o 
   3  -4   7       68.88       72.45      4.63 o 
   4  -4   7       14.31       18.04      2.90 o 
   5  -4   7        4.46        1.84      1.40 o 
   6  -4   7        1.22        2.89      2.04 o 
   7  -4   7       14.72       24.34      3.61 o 
   8  -4   7        0.15        2.68      3.76 o 
   9  -4   7        4.48        3.85      4.58 o 
  -7  -3   7       24.51       30.35      6.42 o 
  -6  -3   7       87.65       91.22      9.07 o 
  -5  -3   7        1.32        5.02      3.53 o 
  -4  -3   7       14.42       16.95      4.75 o 
  -3  -3   7        2.37       -0.93      2.19 o 
  -2  -3   7        1.58        1.14      2.22 o 
  -1  -3   7      168.20      170.47      6.66 o 
   0  -3   7       98.34       96.15      5.01 o 
   1  -3   7      311.79      302.88     10.39 o 
   2  -3   7      575.61      576.13     24.14 o 
   3  -3   7        2.29        2.19      1.08 o 
   4  -3   7       55.78       59.77      3.00 o 
   5  -3   7       75.97       74.93      3.56 o 
   6  -3   7       57.60       52.15      4.15 o 
   7  -3   7       45.90       47.85      4.35 o 
   8  -3   7       41.32       49.16      4.72 o 
   9  -3   7       10.01        5.45      4.69 o 
  10  -3   7        6.80        7.88      5.75 o 
  -7  -2   7        1.25       -1.20      3.85 o 
  -6  -2   7        7.47        1.86      3.55 o 
  -5  -2   7        6.41        4.18      3.65 o 
  -4  -2   7        0.65        3.04      3.01 o 
  -3  -2   7        7.33        6.74      3.16 o 
  -2  -2   7      299.53      303.39     12.16 o 
  -1  -2   7      159.43      159.98      6.12 o 
   0  -2   7        2.75        2.93      1.60 o 
   1  -2   7      131.94      132.07      5.41 o 
   2  -2   7        6.45        6.83      0.95 o 
   3  -2   7      395.55      417.89      6.29 o 
   4  -2   7      404.03      428.02      8.40 o 
   5  -2   7       14.23       14.97      1.82 o 
   6  -2   7        0.07        0.98      1.62 o 
   7  -2   7        2.61        4.19      2.52 o 
   8  -2   7       27.46       38.23      7.68 o 
   9  -2   7       10.25       13.32      3.40 o 
  10  -2   7        7.72        8.64      5.34 o 
  -7  -1   7       16.95       10.94      4.98 o 
  -6  -1   7        0.16       -0.84      3.03 o 
  -5  -1   7        3.99        0.67      2.89 o 
  -4  -1   7       46.04       56.54      5.96 o 
  -3  -1   7       21.62       19.42      2.47 o 
  -2  -1   7       30.33       35.02      2.17 o 
  -1  -1   7       12.67       17.43      1.46 o 
   0  -1   7      191.55      210.25      9.94 o 
   1  -1   7      264.98      267.92      6.95 o 
   2  -1   7     1753.19     1869.77     16.77 o 
   3  -1   7       34.30       33.95      2.26 o 
   4  -1   7      904.68     1011.35     10.39 o 
   5  -1   7        3.23        2.60      1.35 o 
   6  -1   7      244.14      274.99      8.10 o 
   7  -1   7      195.57      198.09      7.76 o 
   8  -1   7        0.18        0.31      1.74 o 
   9  -1   7        5.75        3.14      2.39 o 
  10  -1   7       14.44       14.04      5.66 o 
  -8   0   7        1.31        3.70      4.61 o 
  -7   0   7       26.16       34.43      6.63 o 
  -6   0   7        2.66        4.63      2.40 o 
  -5   0   7       15.04       15.62      2.93 o 
  -4   0   7      123.10      128.83      5.91 o 
  -3   0   7       47.31       38.34      3.70 o 
  -2   0   7        0.03        0.49      0.91 o 
  -1   0   7       26.04       20.72      3.00 o 
   0   0   7       85.50       90.10      4.06 o 
   1   0   7        0.43       -0.20      0.41 o 
   2   0   7      113.91      117.15      3.23 o 
   3   0   7      342.91      402.94      5.72 o 
   4   0   7      180.35      180.20      4.03 o 
   5   0   7      103.00      120.41      4.89 o 
   6   0   7        2.36        0.68      1.31 o 
   7   0   7       37.36       40.66      6.07 o 
   8   0   7      282.78      288.36      9.38 o 
   9   0   7        9.10        8.63      2.78 o 
  10   0   7       45.39       40.92      5.43 o 
  11   0   7        0.02       -2.75      4.85 o 
  -8   1   7        0.56        5.04      2.95 o 
  -7   1   7        8.47        7.89      4.37 o 
  -6   1   7       78.54       89.38      5.77 o 
  -5   1   7      301.41      312.83      9.30 o 
  -4   1   7       11.62       12.54      2.50 o 
  -3   1   7      304.52      302.48      8.95 o 
  -2   1   7       17.21       17.84      1.70 o 
  -1   1   7      154.11      158.16      3.72 o 
   0   1   7      189.38      208.63      5.93 o 
   1   1   7      278.01      280.02     11.02 o 
   2   1   7      903.32      976.98      9.00 o 
   3   1   7      293.77      319.82      6.47 o 
   4   1   7       14.57       13.67      1.37 o 
   5   1   7      136.07      137.62      6.63 o 
   6   1   7        2.17        2.08      1.73 o 
   7   1   7      409.99      401.31     13.90 o 
   8   1   7        1.96        0.07      4.39 o 
   9   1   7       34.82       44.15      4.70 o 
  10   1   7       64.96       65.26      6.22 o 
  11   1   7       13.68       15.64      6.27 o 
  -8   2   7        1.15        1.95      2.76 o 
  -7   2   7       21.82       24.81      4.23 o 
  -6   2   7       36.48       40.55      4.34 o 
  -5   2   7       68.82       52.97      6.90 o 
  -4   2   7      246.00      256.39      9.78 o 
  -3   2   7       71.67       64.18      4.00 o 
  -2   2   7      147.69      142.41      3.75 o 
  -1   2   7       39.06       41.59      2.19 o 
   0   2   7        0.11        0.55      0.92 o 
   1   2   7       17.06       15.76      1.97 o 
   2   2   7     1701.61     1833.89     13.72 o 
   3   2   7       39.16       41.70      2.34 o 
   4   2   7        0.32       -0.30      0.72 o 
   5   2   7      628.10      636.70     14.97 o 
   6   2   7        7.98       11.53      2.95 o 
   7   2   7       71.03       71.66      6.60 o 
   8   2   7       84.17       92.13      8.09 o 
   9   2   7        1.51        6.74      3.67 o 
  10   2   7        5.67        0.52      3.70 o 
  11   2   7       18.99       18.68      6.09 o 
  -8   3   7        3.60        9.51      3.41 o 
  -7   3   7        4.14        1.56      3.75 o 
  -6   3   7        0.29        0.42      1.93 o 
  -5   3   7       46.78       43.15      7.43 o 
  -4   3   7       64.67       66.56      4.66 o 
  -3   3   7      136.92      144.71      6.85 o 
  -2   3   7      173.38      165.40      5.86 o 
  -1   3   7      715.19      756.23     10.57 o 
   0   3   7        3.18        0.70      1.53 o 
   1   3   7      305.27      305.64     10.39 o 
   2   3   7       90.55      117.07      6.04 o 
   3   3   7       43.74       50.77      2.73 o 
   4   3   7        0.03       -1.06      0.73 o 
   5   3   7        9.57        6.68      2.22 o 
   6   3   7      401.58      398.88     13.19 o 
   7   3   7       95.28       88.52      7.30 o 
   8   3   7       21.49       20.68      4.87 o 
   9   3   7        2.12        2.24      3.04 o 
  10   3   7        0.01       -0.15      3.35 o 
  11   3   7        5.23        2.54      4.25 o 
  -7   4   7       18.19       21.41      4.08 o 
  -6   4   7        0.12       -1.09      2.17 o 
  -5   4   7       95.26       81.51      5.60 o 
  -4   4   7       39.99       45.28      4.16 o 
  -3   4   7       98.21       92.04      5.16 o 
  -2   4   7      140.68      132.00      6.25 o 
  -1   4   7       11.43        9.02      2.85 o 
   0   4   7       12.14       10.50      2.94 o 
   1   4   7      373.64      362.23     11.91 o 
   2   4   7      102.59      106.77      6.07 o 
   3   4   7        3.75        7.86      1.52 o 
   4   4   7        8.04        9.53      1.65 o 
   5   4   7       20.66       16.54      3.24 o 
   6   4   7      246.28      231.44     10.64 o 
   7   4   7       18.63       23.77      4.75 o 
   8   4   7       30.25       34.77      5.81 o 
   9   4   7        0.51       -3.06      2.04 o 
  10   4   7        2.07        2.01      3.32 o 
  11   4   7        6.29        6.22      4.70 o 
  -7   5   7        3.89        3.35      2.76 o 
  -6   5   7        1.35        3.07      2.46 o 
  -5   5   7       29.05       38.16      4.44 o 
  -4   5   7      221.81      202.96      8.00 o 
  -3   5   7       23.54       21.11      3.15 o 
  -2   5   7      563.45      525.32     17.39 o 
  -1   5   7      167.34      159.36      9.17 o 
   0   5   7      143.47      173.65      9.24 o 
   1   5   7       95.09      106.45      6.95 o 
   2   5   7       59.26       71.34      5.43 o 
   3   5   7        0.01        3.23      1.99 o 
   4   5   7       38.68       33.73      2.94 o 
   5   5   7       55.44       48.34      5.43 o 
   6   5   7        4.22        3.06      2.66 o 
   7   5   7       10.82        8.86      3.55 o 
   8   5   7       15.17       20.01      5.11 o 
   9   5   7       44.79       50.47      7.44 o 
  10   5   7        3.29        4.17      3.93 o 
  -6   6   7       13.72       12.35      3.31 o 
  -5   6   7       17.45       14.04      3.26 o 
  -4   6   7        3.56        6.02      2.49 o 
  -3   6   7        1.83        3.09      1.78 o 
  -2   6   7      128.80      125.97      9.10 o 
  -1   6   7        2.68        5.22      2.65 o 
   0   6   7      136.12      147.37      9.02 o 
   1   6   7      216.69      222.52     10.57 o 
   2   6   7       39.25       47.73      5.45 o 
   3   6   7       26.01       32.42      4.46 o 
   4   6   7       36.42       40.30      5.61 o 
   5   6   7      129.98      137.39      8.82 o 
   6   6   7      121.17      124.06      8.69 o 
   7   6   7       89.28       94.01      8.43 o 
   8   6   7      235.76      256.38     13.51 o 
   9   6   7       13.39       19.81      5.78 o 
  10   6   7       10.42        4.15      4.15 o 
  -6   7   7        2.03        5.27      2.51 o 
  -5   7   7        0.13        2.09      2.18 o 
  -4   7   7       18.35       18.40      3.47 o 
  -3   7   7        6.70        5.58      3.47 o 
  -2   7   7        4.42        5.86      3.73 o 
  -1   7   7        2.79        2.34      3.29 o 
   0   7   7      234.14      226.08     12.11 o 
   1   7   7       67.97       65.82      6.95 o 
   2   7   7      310.28      328.16     13.75 o 
   3   7   7       29.53       39.16      5.36 o 
   4   7   7      106.17      107.59      5.90 o 
   5   7   7        1.07        1.49      2.88 o 
   6   7   7       11.10       18.64      4.76 o 
   7   7   7      217.68      226.30     12.70 o 
   8   7   7       24.04       25.59      6.09 o 
   9   7   7        0.01        0.11      2.95 o 
  10   7   7        0.06        3.06      4.44 o 
  -5   8   7        0.63        2.37      2.17 o 
  -4   8   7        5.88        3.83      3.71 o 
  -3   8   7       58.70       46.60      7.56 o 
  -2   8   7        1.12        0.73      3.23 o 
  -1   8   7       35.26       27.57      6.06 o 
   0   8   7      480.63      483.20     18.81 o 
   1   8   7        0.81        0.85      3.13 o 
   2   8   7       84.78       91.31      8.47 o 
   3   8   7        2.81       -1.07      2.68 o 
   4   8   7        6.17        4.49      3.26 o 
   5   8   7        4.04        1.57      3.04 o 
   6   8   7        8.61       10.99      4.06 o 
   7   8   7       10.90       16.43      5.19 o 
   8   8   7       10.12       10.06      4.78 o 
   9   8   7        0.41       -0.12      3.04 o 
  -4   9   7        2.93        1.81      3.44 o 
  -3   9   7        0.00        1.61      3.27 o 
  -2   9   7        2.20        3.64      3.96 o 
  -1   9   7       16.63       16.05      5.29 o 
   0   9   7        9.18       10.03      4.93 o 
   1   9   7       31.05       23.87      5.99 o 
   2   9   7        6.02        5.84      3.99 o 
   3   9   7       37.54       44.11      6.69 o 
   5   9   7       15.87       15.00      5.16 o 
   6   9   7        2.59        5.01      3.79 o 
   7   9   7        3.07       -0.94      3.59 o 
   8   9   7        0.35       -0.38      3.59 o 
  -2  10   7       13.76       21.18      7.04 o 
  -1  10   7        7.86        8.93      4.76 o 
   0  10   7        0.13        1.54      4.40 o 
   1  10   7       16.69        9.14      4.76 o 
   2  10   7        0.94        1.93      3.70 o 
   3  10   7        0.20        0.09      3.62 o 
   4  10   7       25.19       28.00      6.22 o 
   5  10   7       31.03       28.42      7.01 o 
   6  10   7        2.63        1.46      3.74 o 
   7  10   7        0.15       -2.08      3.64 o 
  -1  11   7        0.20        7.41      5.02 o 
   0  11   7        0.09       -5.14      3.42 o 
   1  11   7       31.12       24.59      7.21 o 
   2  11   7        5.55        6.71      4.93 o 
   3  11   7       11.34       13.48      5.58 o 
   5  11   7       22.30       24.80      6.95 o 
  -2  -9   8       16.81       20.83      6.71 o 
  -1  -9   8        0.06        2.01      4.23 o 
   0  -9   8        3.68        2.25      3.58 o 
   1  -9   8       16.81       11.35      5.23 o 
   2  -9   8       16.89       16.31      5.96 o 
   3  -9   8       13.45       16.93      5.45 o 
  -4  -8   8        0.70        4.28      4.93 o 
  -3  -8   8       19.02       18.23      6.34 o 
  -2  -8   8       16.55       20.19      6.65 o 
  -1  -8   8       10.23        3.83      3.82 o 
   0  -8   8       17.32       10.53      4.75 o 
   1  -8   8        5.78        5.78      3.93 o 
   2  -8   8        7.51        1.25      3.21 o 
   3  -8   8        0.34        2.46      3.45 o 
   4  -8   8       50.23       69.97      8.93 o 
   5  -8   8       12.18       10.08      5.45 o 
  -5  -7   8        0.10        2.51      4.53 o 
  -4  -7   8       15.44       15.53      5.77 o 
  -3  -7   8       38.25       38.98      7.47 o 
  -2  -7   8       41.45       43.59      7.56 o 
  -1  -7   8       48.69       68.01      8.40 o 
   0  -7   8        0.12       -0.30      2.57 o 
   1  -7   8        2.10        2.45      3.27 o 
   2  -7   8       17.93       18.17      5.45 o 
   3  -7   8       30.03       24.49      4.29 o 
   4  -7   8        0.13        2.85      2.55 o 
   5  -7   8       10.73       12.09      3.38 o 
   6  -7   8       13.88       11.17      5.23 o 
  -6  -6   8       16.50       23.20      6.85 o 
  -5  -6   8        0.36       -0.93      3.38 o 
  -4  -6   8       25.21       24.82      6.16 o 
  -3  -6   8        0.01       -0.81      3.35 o 
  -2  -6   8       99.54      111.53     10.15 o 
  -1  -6   8      159.87      171.31     11.46 o 
   0  -6   8      163.85      162.21     11.06 o 
   1  -6   8        5.56        6.82      2.65 o 
   2  -6   8        0.28       -1.87      1.69 o 
   3  -6   8        1.53        1.89      2.17 o 
   4  -6   8        2.17        4.97      2.44 o 
   5  -6   8        0.00       -2.12      2.99 o 
   6  -6   8       54.77       42.21      7.38 o 
   7  -6   8        1.32       -2.05      4.08 o 
  -6  -5   8        0.29        0.68      4.18 o 
  -5  -5   8        0.71       -4.77      3.18 o 
  -4  -5   8        6.19        9.69      4.17 o 
  -3  -5   8       55.04       55.28      7.52 o 
  -2  -5   8       90.33       77.13      8.17 o 
  -1  -5   8      118.23      132.04      9.66 o 
   0  -5   8       34.38       31.57      5.54 o 
   1  -5   8        1.42        1.61      3.73 o 
   2  -5   8      362.66      362.41     16.71 o 
   3  -5   8        5.20        5.89      2.43 o 
   4  -5   8       73.87       78.26      5.47 o 
   5  -5   8        4.15        1.05      2.36 o 
   6  -5   8       19.56       20.43      5.48 o 
   7  -5   8       90.94      115.26     10.35 o 
  -7  -4   8        3.38        2.02      4.66 o 
  -6  -4   8       65.46       67.80      8.66 o 
  -5  -4   8        0.02       -1.84      3.16 o 
  -4  -4   8        7.67        3.62      3.61 o 
  -3  -4   8       33.83       37.41      6.12 o 
  -2  -4   8       27.31       24.27      5.23 o 
  -1  -4   8       81.22       71.22      7.23 o 
   0  -4   8       18.90       23.63      4.56 o 
   1  -4   8      132.31      131.22      8.09 o 
   2  -4   8      106.32      125.42      6.17 o 
   3  -4   8       22.17       22.34      6.30 o 
   4  -4   8        0.05       -0.54      1.81 o 
   5  -4   8        4.22        6.13      5.85 o 
   6  -4   8       48.15       34.14      5.78 o 
   7  -4   8       57.29       54.32      7.06 o 
   8  -4   8        3.08       -1.61      3.04 o 
  -7  -3   8        4.28        2.94      4.46 o 
  -6  -3   8        5.92        7.90      4.70 o 
  -5  -3   8        7.93        8.72      4.25 o 
  -4  -3   8       97.60      114.49      9.52 o 
  -3  -3   8       19.57        8.51      3.73 o 
  -2  -3   8       16.38       17.28      4.44 o 
  -1  -3   8      157.99      171.95      8.83 o 
   0  -3   8       81.40       86.42     13.65 o 
   1  -3   8        0.91        4.10      1.89 o 
   2  -3   8      160.59      162.94      6.60 o 
   3  -3   8        4.63        4.14      1.89 o 
   4  -3   8      131.03      129.05      5.75 o 
   5  -3   8       13.62       17.45      3.99 o 
   6  -3   8      159.81      138.67      9.46 o 
   7  -3   8        3.81        1.62      2.13 o 
   8  -3   8        8.61       13.03      3.29 o 
   9  -3   8        0.87        0.08      4.08 o 
  -7  -2   8        2.03        2.80      4.59 o 
  -6  -2   8        4.58        1.64      3.51 o 
  -5  -2   8       37.70       34.07      6.45 o 
  -4  -2   8        9.52        8.51      4.11 o 
  -3  -2   8        0.56        0.06      2.66 o 
  -2  -2   8        0.37        0.30      2.19 o 
  -1  -2   8       44.59       43.27      4.91 o 
   0  -2   8       58.65       59.92      6.85 o 
   1  -2   8       59.85       56.03      4.06 o 
   2  -2   8        2.16        0.70      1.45 o 
   3  -2   8        1.43        0.97      1.42 o 
   4  -2   8      395.88      399.59      9.29 o 
   5  -2   8      119.87      111.99      5.03 o 
   6  -2   8       13.78       16.40      4.95 o 
   7  -2   8      123.62      127.22      6.34 o 
   8  -2   8       29.72       26.38      4.50 o 
   9  -2   8        0.01        1.31      2.75 o 
  10  -2   8        8.36       12.31      5.80 o 
  -7  -1   8        9.81        4.76      4.61 o 
  -6  -1   8       13.17       11.99      4.85 o 
  -5  -1   8        0.09        3.00      3.56 o 
  -4  -1   8       84.60       85.33      8.08 o 
  -3  -1   8        1.44       -0.20      2.39 o 
  -2  -1   8        1.27        1.25      2.18 o 
  -1  -1   8      467.63      464.63     10.27 o 
   0  -1   8       64.38       82.06      6.53 o 
   1  -1   8        6.91        5.64      3.55 o 
   2  -1   8      112.77      125.48      5.13 o 
   3  -1   8      254.74      250.90      6.97 o 
   4  -1   8        8.94       12.61      1.96 o 
   5  -1   8        2.82        1.52      2.02 o 
   6  -1   8       58.15       60.25      5.55 o 
   7  -1   8      125.65      129.58      6.35 o 
   8  -1   8       17.77       16.14      3.27 o 
   9  -1   8      104.19      101.28      6.67 o 
  10  -1   8       37.75       37.96      7.58 o 
  -7   0   8        3.50        1.89      4.35 o 
  -6   0   8        3.98        5.71      4.08 o 
  -5   0   8       20.03       20.49      5.20 o 
  -4   0   8      128.36      128.92      9.51 o 
  -3   0   8        8.19        8.70      3.48 o 
  -2   0   8        1.41        1.44      1.61 o 
  -1   0   8       60.71       61.20      4.69 o 
   0   0   8       92.56      100.81      4.68 o 
   1   0   8      306.90      299.98      7.60 o 
   2   0   8      348.04      367.36      4.88 o 
   3   0   8       38.37       41.85      2.09 o 
   4   0   8      203.70      199.85      4.48 o 
   5   0   8       82.96       86.65      4.32 o 
   6   0   8        1.39        1.47      2.66 o 
   7   0   8       80.64       86.83      5.32 o 
   8   0   8       23.63       18.92      3.36 o 
   9   0   8       35.73       41.01      4.67 o 
  10   0   8       13.08       11.72      3.48 o 
  -7   1   8       10.69       12.10      5.54 o 
  -6   1   8      116.68      100.39      9.81 o 
  -5   1   8      106.59      105.62      9.43 o 
  -4   1   8       99.02       93.67      8.20 o 
  -3   1   8       45.50       50.07      3.66 o 
  -2   1   8        4.75        3.54      1.21 o 
  -1   1   8       37.11       30.58      2.02 o 
   0   1   8       18.30       18.78      2.30 o 
   1   1   8        7.28        6.03      1.53 o 
   2   1   8       99.42      107.35      2.99 o 
   3   1   8      580.81      601.33      7.49 o 
   4   1   8      247.70      244.04      4.90 o 
   5   1   8      174.98      190.29     11.53 o 
   6   1   8        1.02        1.25      1.39 o 
   7   1   8      652.15      641.75     16.29 o 
   8   1   8       35.39       37.06      4.15 o 
   9   1   8        0.61        0.19      1.96 o 
  10   1   8        1.82        0.39      2.26 o 
  11   1   8        0.07       -0.08      2.52 o 
  -7   2   8       36.57       43.82      7.82 o 
  -6   2   8       78.22       91.03      8.55 o 
  -5   2   8        4.47        3.71      3.92 o 
  -4   2   8       54.86       49.58      5.80 o 
  -3   2   8      217.40      222.81      7.09 o 
  -2   2   8        0.49        3.31      1.73 o 
  -1   2   8        0.20        2.81      1.37 o 
   0   2   8        3.90        6.23      2.88 o 
   1   2   8       11.49        9.73      1.77 o 
   2   2   8      246.42      247.68      4.86 o 
   3   2   8      206.18      192.92      4.40 o 
   4   2   8      386.81      377.24      7.30 o 
   5   2   8      286.19      298.48     10.22 o 
   6   2   8      547.33      513.06     14.67 o 
   7   2   8      146.85      148.70      8.93 o 
   8   2   8        0.04       -0.91      2.81 o 
   9   2   8        3.78        2.88      3.35 o 
  10   2   8        7.41        8.63      2.88 o 
  11   2   8        1.34        1.78      4.94 o 
  -7   3   8        1.57        2.93      2.46 o 
  -6   3   8        4.05        4.46      2.58 o 
  -5   3   8       53.59       53.77      4.83 o 
  -4   3   8        0.43        0.96      1.67 o 
  -3   3   8      225.74      230.78     18.31 o 
  -2   3   8        8.79        5.44      1.71 o 
  -1   3   8       14.89       13.91      2.37 o 
   0   3   8      124.49      130.76      6.33 o 
   1   3   8      146.23      155.69      5.30 o 
   2   3   8       36.72       44.61      3.12 o 
   3   3   8       31.41       27.47      2.34 o 
   4   3   8       32.53       31.35      3.67 o 
   5   3   8       51.87       40.93      4.50 o 
   6   3   8      167.81      156.75      8.41 o 
   7   3   8        0.10        2.34      2.60 o 
   8   3   8        0.09       -0.82      2.69 o 
   9   3   8        1.98        3.48      3.51 o 
  10   3   8        0.02        0.05      3.67 o 
  11   3   8       27.80       34.65      7.79 o 
  -7   4   8       25.04       36.70      6.57 o 
  -6   4   8       25.84       28.44      5.96 o 
  -5   4   8      147.76      135.19      6.86 o 
  -4   4   8       55.65       55.52      7.96 o 
  -3   4   8       95.74       84.61     19.38 o 
  -2   4   8      102.32       93.98      5.01 o 
  -1   4   8        4.72        5.23      2.34 o 
   0   4   8       30.92       30.75      4.31 o 
   1   4   8      137.85      165.83      8.47 o 
   2   4   8       64.96       70.43      5.45 o 
   3   4   8      112.38      118.81      4.58 o 
   4   4   8        6.97        9.35      1.72 o 
   5   4   8       15.59       12.81      2.97 o 
   6   4   8        3.41        4.81      2.80 o 
   7   4   8      773.48      735.50     20.18 o 
   8   4   8       45.79       37.13      5.96 o 
   9   4   8       23.84       32.03      6.12 o 
  10   4   8        0.36        3.65      3.77 o 
  -6   5   8       10.93        5.83      2.94 o 
  -5   5   8       25.22       34.99     10.09 o 
  -4   5   8        0.26        0.56      1.82 o 
  -3   5   8       17.29       20.79      4.56 o 
  -2   5   8       46.55       46.86      6.16 o 
  -1   5   8      530.86      535.86     17.35 o 
   0   5   8       14.66       12.19      3.29 o 
   1   5   8        0.11        1.72      1.90 o 
   2   5   8       76.61       89.34      6.51 o 
   3   5   8       79.70       75.63      5.51 o 
   4   5   8       84.09       92.66      6.60 o 
   5   5   8      102.14      102.17      7.33 o 
   6   5   8      343.74      349.27     13.62 o 
   7   5   8        3.80        7.85      3.45 o 
   8   5   8      118.85      118.95      9.62 o 
   9   5   8       13.27       17.31      5.34 o 
  10   5   8        6.85        7.79      4.67 o 
  -6   6   8        1.32        2.21      3.61 o 
  -5   6   8        0.67        0.27      2.04 o 
  -4   6   8       25.45       25.48      3.93 o 
  -3   6   8      112.31      105.32      9.83 o 
  -2   6   8       17.95       13.88      4.17 o 
  -1   6   8      278.99      303.35     13.98 o 
   0   6   8       82.02       88.23      7.46 o 
   1   6   8        0.02        0.40      1.61 o 
   2   6   8        1.50        2.77      2.45 o 
   3   6   8        0.03        0.05      1.95 o 
   4   6   8        1.59       -0.56      1.40 o 
   5   6   8       58.69       50.21      5.99 o 
   6   6   8       20.67       25.94      5.10 o 
   7   6   8      220.59      239.61     12.75 o 
   8   6   8       22.24       18.00      4.85 o 
   9   6   8       13.76       18.56      5.74 o 
  10   6   8        3.56        0.88      3.56 o 
  -5   7   8       17.46       19.51      4.01 o 
  -4   7   8        8.85       11.38      5.20 o 
  -3   7   8        2.34        0.64      3.38 o 
  -2   7   8        0.14        1.46      2.63 o 
  -1   7   8       60.70       58.26      7.12 o 
   0   7   8      558.66      557.42     19.45 o 
   1   7   8       58.04       59.89      7.08 o 
   2   7   8        8.61        4.34      3.23 o 
   3   7   8        0.64        0.40      2.48 o 
   4   7   8        0.01       -0.34      1.65 o 
   5   7   8        1.79       -0.30      2.21 o 
   6   7   8        1.42       -0.09      2.34 o 
   7   7   8      208.50      244.66     13.37 o 
   8   7   8        5.01        9.60      4.55 o 
   9   7   8       12.59        6.83      4.44 o 
  -4   8   8       12.94       15.29      5.10 o 
  -3   8   8        0.07       -0.59      2.59 o 
  -2   8   8        3.57        6.30      4.34 o 
  -1   8   8       68.57       67.37      8.35 o 
   0   8   8      136.30      137.44     10.85 o 
   1   8   8       60.29       50.04      7.15 o 
   2   8   8        7.00        8.31      3.94 o 
   3   8   8       84.76       92.69      8.47 o 
   4   8   8       91.71      100.98      8.49 o 
   5   8   8       24.97       31.12      6.12 o 
   6   8   8       19.78       20.57      5.39 o 
   7   8   8       19.93       18.58      5.69 o 
   8   8   8        0.67        3.06      3.94 o 
   9   8   8        6.83        5.46      4.35 o 
  -3   9   8        3.94        2.97      3.74 o 
  -2   9   8        8.94       11.84      5.42 o 
  -1   9   8        1.44       -1.38      3.12 o 
   0   9   8       46.41       45.74      7.56 o 
   1   9   8      107.93      129.22     10.82 o 
   2   9   8      249.69      296.71     15.34 o 
   3   9   8        0.84        7.18      3.86 o 
   5   9   8       35.28       48.32      7.81 o 
   6   9   8       13.02       15.63      5.31 o 
   7   9   8       15.34       16.78      5.68 o 
   8   9   8        1.59       -3.20      3.55 o 
  -2  10   8       18.39       23.46      7.39 o 
  -1  10   8        1.55        1.40      4.69 o 
   0  10   8       33.16       38.31      7.87 o 
   1  10   8        3.94        4.02      4.28 o 
   2  10   8        0.28       -0.18      3.97 o 
   3  10   8       29.69       31.39      6.89 o 
   5  10   8        1.59        0.62      3.59 o 
   6  10   8        4.54        6.01      4.40 o 
   7  10   8       38.93       44.96      8.51 o 
   0  11   8        0.00        0.56      4.73 o 
   1  11   8        3.63        8.75      5.49 o 
   2  11   8        7.06        2.80      4.87 o 
   3  11   8        0.02       -1.80      3.90 o 
   5  11   8        2.88        0.44      4.43 o 
   0  -9   9       29.27       26.20      7.06 o 
   1  -9   9        0.02       -2.19      3.65 o 
   2  -9   9       12.33       16.37      5.98 o 
  -3  -8   9        8.23        5.98      5.11 o 
  -2  -8   9       15.92       24.24      7.29 o 
  -1  -8   9        4.52        3.90      4.14 o 
   0  -8   9        3.05        2.45      3.83 o 
   1  -8   9       19.28       24.51      6.18 o 
   2  -8   9        3.87        3.70      3.80 o 
   3  -8   9        0.23       -0.70      2.78 o 
   4  -8   9        2.54        1.63      2.81 o 
  -4  -7   9       30.87       25.53      6.98 o 
  -3  -7   9       42.46       45.55      8.41 o 
  -2  -7   9        4.02        8.98      5.16 o 
  -1  -7   9        8.91       14.53      4.88 o 
   0  -7   9       22.76       22.81      5.92 o 
   1  -7   9       48.86       57.59      8.09 o 
   2  -7   9        0.03        0.81      3.07 o 
   3  -7   9        5.51        7.06      3.01 o 
   4  -7   9        1.38        0.88      2.67 o 
   5  -7   9       11.91       20.39      6.73 o 
   6  -7   9        0.43       -2.59      3.53 o 
  -5  -6   9        3.47        6.66      4.90 o 
  -4  -6   9       10.03        9.19      5.22 o 
  -3  -6   9      160.31      135.89     11.29 o 
  -2  -6   9      106.62       88.07      9.56 o 
  -1  -6   9       42.50       37.54      6.65 o 
   0  -6   9       36.13       24.01      5.54 o 
   1  -6   9       12.82       14.98      3.51 o 
   2  -6   9      159.04      163.85      8.14 o 
   3  -6   9       16.17       11.66      4.68 o 
   4  -6   9        0.06        1.10      2.12 o 
   5  -6   9        8.41        9.18      3.25 o 
   6  -6   9       73.86       88.95      9.81 o 
   7  -6   9        0.46        0.87      4.46 o 
  -6  -5   9        7.39        7.76      5.42 o 
  -5  -5   9       27.47       27.36      6.92 o 
  -4  -5   9        0.09        0.40      3.21 o 
  -3  -5   9        0.41        2.46      3.65 o 
  -2  -5   9       30.79       34.60      6.59 o 
  -1  -5   9       13.79       10.54      3.94 o 
   0  -5   9      178.96      184.26      8.35 o 
   1  -5   9      602.56      611.81     14.66 o 
   2  -5   9        5.18        5.47      2.55 o 
   3  -5   9        1.14        3.06      2.46 o 
   4  -5   9        6.03        5.87      2.48 o 
   5  -5   9        0.15        1.11      2.13 o 
   6  -5   9        0.18       -1.35      3.15 o 
   7  -5   9       20.42       28.91      6.86 o 
   8  -5   9        0.00       -1.03      3.79 o 
  -6  -4   9       18.74       30.38      7.41 o 
  -5  -4   9       17.02       16.17      5.60 o 
  -4  -4   9       18.83       24.92      6.04 o 
  -3  -4   9       17.93       14.13      4.78 o 
  -2  -4   9        1.18       -1.64      2.62 o 
  -1  -4   9      126.20      111.03      8.79 o 
   0  -4   9       20.04       21.48      3.72 o 
   1  -4   9       16.00       16.88      6.01 o 
   2  -4   9      428.31      425.09     11.53 o 
   3  -4   9       22.00       30.21      3.81 o 
   4  -4   9       15.98       16.00      3.73 o 
   5  -4   9        2.12        1.78      3.44 o 
   6  -4   9       83.99       78.10      8.40 o 
   7  -4   9       17.24       18.50      5.39 o 
   8  -4   9        2.93        2.05      3.53 o 
  -6  -3   9       36.64       33.78      7.23 o 
  -5  -3   9      191.73      182.93     12.92 o 
  -4  -3   9       28.38       26.40      6.07 o 
  -3  -3   9        3.23       -0.73      2.50 o 
  -2  -3   9       24.36       24.01      5.19 o 
  -1  -3   9       29.85       31.33      5.96 o 
   0  -3   9       42.15       34.16      3.99 o 
   1  -3   9       10.89       14.42      2.93 o 
   2  -3   9        2.28        7.99      2.35 o 
   3  -3   9       32.73       38.12      3.88 o 
   4  -3   9      125.49      117.23      5.85 o 
   5  -3   9      109.79      119.61      9.25 o 
   6  -3   9       37.68       31.62      5.81 o 
   7  -3   9       48.04       56.55      7.32 o 
   8  -3   9        0.99       -0.68      2.83 o 
   9  -3   9        8.11       12.99      4.88 o 
  -7  -2   9        1.66        1.17      4.55 o 
  -6  -2   9        6.13        5.69      4.49 o 
  -5  -2   9       34.49       28.32      6.21 o 
  -4  -2   9        8.01        7.62      4.14 o 
  -3  -2   9       90.22       94.56      8.73 o 
  -2  -2   9       13.52       13.50      4.21 o 
  -1  -2   9      143.60      136.29      6.41 o 
   0  -2   9        2.32        2.22      1.80 o 
   1  -2   9        4.55        8.48      2.33 o 
   2  -2   9       21.45       24.46      5.10 o 
   3  -2   9       37.22       33.31      6.79 o 
   4  -2   9       88.38       95.67      5.11 o 
   5  -2   9       61.26       55.09      6.56 o 
   6  -2   9       13.30       12.52      4.02 o 
   7  -2   9       46.38       50.45      6.68 o 
   8  -2   9      111.10      108.68      9.56 o 
   9  -2   9        7.38        0.52      3.04 o 
  -7  -1   9        7.38        3.53      4.25 o 
  -6  -1   9        2.60        4.18      4.34 o 
  -5  -1   9        0.96        0.29      3.47 o 
  -4  -1   9       26.88       20.27      5.25 o 
  -3  -1   9        0.02        2.31      3.15 o 
  -2  -1   9        3.81        5.54      2.38 o 
  -1  -1   9        0.00       -0.66      1.39 o 
   0  -1   9      192.09      194.55      8.35 o 
   1  -1   9       73.78       81.62      9.12 o 
   2  -1   9       84.86       96.77      4.89 o 
   3  -1   9      172.16      157.14      6.00 o 
   4  -1   9      119.51      123.54      7.94 o 
   5  -1   9       10.44        9.83      3.21 o 
   6  -1   9      302.61      308.66     13.98 o 
   7  -1   9       93.41       86.92      8.38 o 
   8  -1   9        1.23        0.26      1.94 o 
   9  -1   9       27.60       19.97      4.01 o 
  10  -1   9        0.21        0.43      2.76 o 
  -7   0   9        2.85        7.23      5.04 o 
  -6   0   9       15.50       16.02      5.80 o 
  -5   0   9       24.39       22.79      5.89 o 
  -4   0   9       15.36       15.02      5.20 o 
  -3   0   9      125.37      116.50      8.99 o 
  -2   0   9       33.25       33.91      5.38 o 
  -1   0   9        1.74        3.04      1.72 o 
   0   0   9       11.32       10.46      2.22 o 
   1   0   9      158.43      153.35      5.92 o 
   2   0   9      132.68      128.95      5.32 o 
   3   0   9      405.97      423.81      9.37 o 
   4   0   9        0.14       -0.12      1.25 o 
   5   0   9        1.15        1.51      1.39 o 
   6   0   9      181.61      167.31      6.42 o 
   7   0   9      103.15      105.22      5.79 o 
   8   0   9       16.39       16.32      3.37 o 
   9   0   9        2.51        2.71      2.33 o 
  10   0   9        0.00       -0.72      2.37 o 
  -7   1   9       12.69       23.29      6.73 o 
  -6   1   9        7.37        5.87      4.63 o 
  -5   1   9       89.82       95.86      9.51 o 
  -4   1   9      117.25      107.08      9.63 o 
  -3   1   9        6.27       -0.93      2.36 o 
  -2   1   9       96.97      101.85      8.05 o 
  -1   1   9       29.96       27.92      3.08 o 
   0   1   9        2.54        6.04      1.90 o 
   1   1   9      124.72      132.01      5.32 o 
   2   1   9        5.67        3.48      1.40 o 
   3   1   9        0.22       -0.41      1.02 o 
   4   1   9       80.09       86.69      3.16 o 
   5   1   9      327.00      323.02     10.21 o 
   6   1   9       80.25       74.39      4.53 o 
   7   1   9       38.90       40.43      4.00 o 
   8   1   9        1.58        2.18      3.08 o 
   9   1   9        0.61       -0.40      1.85 o 
  10   1   9        0.09        1.28      2.38 o 
  -7   2   9        5.56        5.80      5.20 o 
  -6   2   9        3.48       -1.14      3.93 o 
  -5   2   9      122.32      104.07      9.92 o 
  -4   2   9      105.56       73.58      8.31 o 
  -3   2   9       27.83       27.34      5.52 o 
  -2   2   9       26.42       29.18      5.08 o 
  -1   2   9       29.05       29.60      2.98 o 
   0   2   9       52.29       50.43      6.96 o 
   1   2   9      197.76      189.13      6.65 o 
   2   2   9        0.28        1.00      0.82 o 
   3   2   9      200.16      201.78      4.69 o 
   4   2   9        2.78        1.70      1.22 o 
   5   2   9       15.89       15.09      2.44 o 
   6   2   9     2034.77     2022.56     23.38 o 
   7   2   9       96.87       95.77      5.61 o 
   8   2   9        2.88        5.73      2.29 o 
   9   2   9        6.78        4.06      2.50 o 
  10   2   9        0.87        0.12      2.23 o 
  -6   3   9        8.07        8.73      5.39 o 
  -5   3   9       38.21       46.38      7.61 o 
  -4   3   9        0.26        1.51      3.32 o 
  -3   3   9      105.65       91.53      5.17 o 
  -2   3   9       29.77       34.53     10.89 o 
  -1   3   9       17.74       21.54      4.34 o 
   0   3   9        0.02       -0.08      1.17 o 
   1   3   9       34.92       35.12      3.05 o 
   2   3   9        0.03        1.56      1.24 o 
   3   3   9        2.14        4.02      1.17 o 
   4   3   9        8.01       10.47      3.45 o 
   5   3   9      219.05      199.30      8.82 o 
   6   3   9        0.14        1.07      1.92 o 
   7   3   9      354.91      354.23     13.72 o 
   8   3   9       75.92       69.62      7.36 o 
   9   3   9        0.03        0.93      3.30 o 
  10   3   9        4.43        1.57      3.97 o 
  -6   4   9        2.12        3.62      4.84 o 
  -5   4   9        6.36        7.96      2.63 o 
  -4   4   9        0.00        1.19      1.85 o 
  -3   4   9       94.20       99.00      5.61 o 
  -2   4   9       12.09       11.84      3.76 o 
  -1   4   9       31.12       27.17      5.04 o 
   0   4   9        3.35        7.68      1.84 o 
   1   4   9       23.02       24.60      3.90 o 
   2   4   9       50.62       62.20      5.64 o 
   3   4   9       72.29       75.72      3.94 o 
   4   4   9       48.54       55.87      3.42 o 
   5   4   9        0.06       -0.58      1.32 o 
   6   4   9      339.16      360.83     13.30 o 
   7   4   9       75.39       74.48      7.21 o 
   8   4   9       15.43       17.44      4.66 o 
   9   4   9       21.40       19.45      5.49 o 
  10   4   9        0.00        1.45      3.59 o 
  -6   5   9        2.52        4.24      2.81 o 
  -5   5   9        5.00        8.85      2.95 o 
  -4   5   9        8.27        7.07      2.53 o 
  -3   5   9        9.20        9.52      3.26 o 
  -2   5   9        9.30        2.60      2.60 o 
  -1   5   9      197.86      206.47     11.55 o 
   0   5   9       32.98       32.73      5.13 o 
   1   5   9        5.37        6.82      2.83 o 
   2   5   9       77.77       67.49      6.09 o 
   3   5   9       12.36       14.13      3.30 o 
   4   5   9        0.02        0.66      1.12 o 
   5   5   9       11.34        9.40      3.30 o 
   6   5   9        3.51        0.44      2.33 o 
   7   5   9       63.43       61.76      7.06 o 
   8   5   9        3.24        4.84      3.71 o 
   9   5   9        3.30        5.66      4.18 o 
  10   5   9        3.03        2.24      3.82 o 
  -5   6   9        1.32        1.64      2.47 o 
  -4   6   9       17.59       11.51      3.06 o 
  -3   6   9        2.46        2.50      3.29 o 
  -2   6   9       41.98       32.38      6.03 o 
  -1   6   9      500.35      533.00     19.19 o 
   0   6   9        2.12        0.78      2.18 o 
   1   6   9        3.37        4.17      2.62 o 
   2   6   9       18.66       13.44      3.55 o 
   3   6   9        0.02       -0.87      1.63 o 
   4   6   9        0.79        3.60      1.82 o 
   5   6   9       23.83       13.28      3.77 o 
   6   6   9        0.19       -1.05      2.39 o 
   7   6   9       95.86       91.37      8.64 o 
   8   6   9        8.87       18.17      5.10 o 
   9   6   9        1.02       -1.48      3.23 o 
  10   6   9        4.01        2.89      4.21 o 
  -4   7   9        0.43       -0.35      3.65 o 
  -3   7   9        2.92        2.62      3.76 o 
  -2   7   9       28.39       24.39      5.54 o 
  -1   7   9        0.09        0.11      2.15 o 
   0   7   9       97.25       87.53      8.31 o 
   1   7   9       68.06       67.56      7.14 o 
   2   7   9        5.14        8.41      3.94 o 
   3   7   9        5.76        2.42      3.01 o 
   4   7   9        2.07        0.52      2.53 o 
   5   7   9       16.61       20.10      5.13 o 
   6   7   9      110.44      125.01      9.71 o 
   7   7   9        9.37       10.83      4.34 o 
   8   7   9        5.62       -0.47      3.04 o 
   9   7   9        0.29       -3.45      3.44 o 
  -4   8   9       10.79        7.88      4.82 o 
  -3   8   9       24.05       16.90      5.58 o 
  -2   8   9       52.45       64.66      8.98 o 
  -1   8   9       27.92       19.28      6.01 o 
   0   8   9      119.03      143.02     11.06 o 
   1   8   9       89.92       83.32      8.92 o 
   2   8   9        4.60        6.44      4.00 o 
   3   8   9       81.65       99.72      9.08 o 
   5   8   9       12.59       19.49      5.58 o 
   6   8   9      188.91      207.12     12.75 o 
   7   8   9        0.93        0.12      3.38 o 
   8   8   9        7.28        4.15      4.18 o 
  -2   9   9        1.73       -3.18      3.62 o 
  -1   9   9        7.28       10.01      5.02 o 
   0   9   9       17.09       22.52      6.39 o 
   1   9   9        1.29        3.35      4.29 o 
   2   9   9       99.65       96.56     10.04 o 
   3   9   9      143.52      170.01     11.88 o 
   5   9   9      126.10      136.24     11.53 o 
   6   9   9        3.25        2.10      3.77 o 
   7   9   9        2.61       -3.93      2.91 o 
   8   9   9        0.15        1.16      3.85 o 
  -1  10   9        4.80        7.38      5.89 o 
   0  10   9        4.77        2.21      4.59 o 
   1  10   9        5.45        5.33      5.23 o 
   2  10   9       24.97       25.20      6.73 o 
   3  10   9       36.89       39.41      7.56 o 
   5  10   9       15.97        8.38      4.84 o 
   6  10   9      106.14      116.43     11.79 o 
   2  11   9       44.35       50.93      9.19 o 
   3  11   9       21.61       23.23      7.24 o 
  -1  -8  10        3.44        2.07      4.28 o 
   0  -8  10        5.45        3.23      3.74 o 
   1  -8  10       49.80       48.14      8.49 o 
   2  -8  10        1.19       -0.41      3.33 o 
   3  -8  10        0.03        3.03      4.11 o 
  -3  -7  10       42.83       54.14      9.30 o 
  -2  -7  10       30.47       32.48      7.56 o 
  -1  -7  10        1.41       -2.30      3.24 o 
   0  -7  10       27.82       25.01      6.41 o 
   1  -7  10        3.12       -1.54      3.15 o 
   2  -7  10       27.53       29.88      6.79 o 
   3  -7  10        1.66        0.25      2.59 o 
   4  -7  10       15.81       12.68      3.78 o 
   5  -7  10        0.55        2.71      4.28 o 
  -4  -6  10        4.11        2.78      4.75 o 
  -3  -6  10        0.74        4.69      4.52 o 
  -2  -6  10       30.47       35.44      7.50 o 
  -1  -6  10       41.19       35.42      6.89 o 
   0  -6  10       10.05        7.24      3.90 o 
   1  -6  10       13.76        7.64      6.12 o 
   2  -6  10        1.02        4.97      2.79 o 
   3  -6  10       16.26       18.19      3.89 o 
   4  -6  10        4.47       10.58      3.28 o 
   5  -6  10        0.03       -4.70      3.13 o 
   6  -6  10        1.28        2.98      4.43 o 
   7  -6  10        8.83        8.12      5.48 o 
  -5  -5  10        2.01        3.44      4.78 o 
  -4  -5  10       14.49       11.37      5.39 o 
  -3  -5  10       25.95       20.43      6.16 o 
  -2  -5  10        5.64        0.70      3.39 o 
  -1  -5  10      108.68      120.26      9.95 o 
   0  -5  10       21.80       19.93      5.39 o 
   1  -5  10       26.22       28.46      5.39 o 
   2  -5  10      112.18      121.55      7.15 o 
   3  -5  10       26.99       23.43      6.62 o 
   4  -5  10        0.02       -0.23      2.08 o 
   5  -5  10        0.15       -0.43      3.50 o 
   6  -5  10       21.74       18.24      5.99 o 
   7  -5  10        3.20       -1.75      3.39 o 
  -5  -4  10       28.39       29.38      7.43 o 
  -4  -4  10        3.71        1.99      4.14 o 
  -3  -4  10        0.04       -0.11      3.21 o 
  -2  -4  10        0.32       -3.10      2.89 o 
  -1  -4  10       48.30       49.31      6.88 o 
   0  -4  10      128.68      131.08      7.68 o 
   1  -4  10       53.51       62.15      5.39 o 
   2  -4  10       87.80       97.71      6.18 o 
   3  -4  10        0.07        2.68      2.16 o 
   4  -4  10       50.90       46.77      5.15 o 
   5  -4  10        2.20        5.34      3.85 o 
   6  -4  10        0.00       -2.69      2.72 o 
   7  -4  10        2.35       -1.17      2.92 o 
   8  -4  10        0.29        1.37      3.79 o 
  -6  -3  10        1.72        0.46      4.20 o 
  -5  -3  10        1.33        4.88      4.29 o 
  -4  -3  10       36.83       45.39      7.73 o 
  -3  -3  10       24.22       31.62      6.54 o 
  -2  -3  10        5.33        5.05      3.20 o 
  -1  -3  10      131.57      129.31      8.73 o 
   0  -3  10      153.88      146.09     12.35 o 
   1  -3  10       35.32       29.36      4.05 o 
   2  -3  10      157.33      161.43      7.35 o 
   3  -3  10      253.78      247.64     18.98 o 
   4  -3  10       15.24       13.11      2.80 o 
   5  -3  10       10.37        6.48      3.56 o 
   6  -3  10        4.32        4.00      3.53 o 
   7  -3  10        0.00       -2.62      2.28 o 
   8  -3  10       46.70       55.70      7.87 o 
   9  -3  10        0.92        3.82      3.73 o 
  -6  -2  10        0.11        1.58      4.47 o 
  -5  -2  10        4.32        6.36      4.29 o 
  -4  -2  10      140.61      147.21     11.43 o 
  -3  -2  10       22.13       21.67      5.69 o 
  -2  -2  10       10.12       12.26      3.90 o 
  -1  -2  10        7.37        7.51      2.56 o 
   0  -2  10      153.27      159.30      7.23 o 
   1  -2  10      277.83      270.48      8.96 o 
   2  -2  10       67.62       76.06     12.67 o 
   3  -2  10       33.70       26.96      3.42 o 
   4  -2  10      172.44      158.73      6.69 o 
   5  -2  10       29.69       32.18      5.74 o 
   6  -2  10      101.55      108.94      9.40 o 
   7  -2  10       87.97       93.80      8.90 o 
   8  -2  10        0.05       -1.35      2.75 o 
   9  -2  10       21.06       29.11      6.25 o 
  -6  -1  10        1.88        1.13      4.23 o 
  -5  -1  10        2.67        1.73      4.18 o 
  -4  -1  10        7.38        5.74      4.38 o 
  -3  -1  10      166.89      167.29     11.49 o 
  -2  -1  10       31.71       24.22      3.60 o 
  -1  -1  10        5.49        4.79      2.51 o 
   0  -1  10       18.29       22.30      3.30 o 
   1  -1  10        2.10        2.51      1.71 o 
   2  -1  10        0.28        1.12      1.56 o 
   3  -1  10      147.22      159.16      6.42 o 
   4  -1  10        1.51        0.81      1.84 o 
   5  -1  10       27.31       29.67      5.39 o 
   6  -1  10        0.54        0.40      2.50 o 
   7  -1  10        0.91       -0.59      2.48 o 
   8  -1  10        2.76        5.55      3.56 o 
   9  -1  10        0.48        2.65      3.23 o 
  10  -1  10        7.05        1.99      3.29 o 
  -6   0  10        4.44       10.53      5.61 o 
  -5   0  10        0.18        0.03      3.65 o 
  -4   0  10        4.95        1.38      3.74 o 
  -3   0  10       48.95       49.28      7.24 o 
  -2   0  10       20.98       19.38      3.11 o 
  -1   0  10      239.85      234.26      8.01 o 
   0   0  10      108.57       95.86      5.39 o 
   1   0  10       25.23       21.41      3.03 o 
   2   0  10       32.56       28.68      3.20 o 
   3   0  10       72.93       75.62      8.25 o 
   4   0  10      394.41      407.13      9.66 o 
   5   0  10       15.27       13.40      4.06 o 
   6   0  10        2.39       -0.97      2.05 o 
   7   0  10       74.89       65.79      7.67 o 
   8   0  10        6.89        5.83      3.13 o 
   9   0  10        1.67        2.15      2.86 o 
  10   0  10        6.37        8.25      4.21 o 
  -6   1  10        0.54        3.62      4.84 o 
  -5   1  10        6.22        7.18      4.66 o 
  -4   1  10        9.76       11.11      4.67 o 
  -3   1  10      249.33      251.75     13.51 o 
  -2   1  10       16.75       14.74      4.20 o 
  -1   1  10        0.12        0.14      1.68 o 
   0   1  10      116.22      118.76      7.21 o 
   1   1  10      675.59      736.32     22.73 o 
   2   1  10      266.98      274.04      7.97 o 
   3   1  10      164.36      166.37      8.84 o 
   4   1  10       53.36       52.11      3.71 o 
   5   1  10        0.00       -0.94      2.11 o 
   6   1  10        0.59       -0.32      2.10 o 
   7   1  10       44.11       33.76      6.01 o 
   8   1  10        9.20        5.80      2.46 o 
   9   1  10       24.22       25.59      4.17 o 
  10   1  10        3.66        5.98      3.04 o 
  -6   2  10       26.89       36.58      8.02 o 
  -5   2  10        0.06        1.93      4.12 o 
  -4   2  10       32.94       41.60      7.06 o 
  -3   2  10       98.33       95.10      9.16 o 
  -2   2  10       27.93       32.61      5.64 o 
  -1   2  10      410.42      386.21     15.20 o 
   0   2  10      365.78      339.49      8.86 o 
   1   2  10        3.88        1.41      1.47 o 
   2   2  10        6.17        7.15      1.98 o 
   3   2  10      168.62      163.29      8.32 o 
   4   2  10       41.27       41.52      3.40 o 
   5   2  10      118.73      111.24      5.15 o 
   6   2  10      214.56      230.00     18.84 o 
   7   2  10       48.46       45.22      4.27 o 
   8   2  10        9.43       13.51      3.07 o 
   9   2  10       11.16        9.20      6.34 o 
  10   2  10        8.23        9.41      3.17 o 
  -6   3  10       49.99       61.93      9.81 o 
  -5   3  10        6.15        1.14      3.77 o 
  -4   3  10       31.58       31.86      6.71 o 
  -3   3  10        8.36       11.23      4.70 o 
  -2   3  10      134.54      148.62     10.19 o 
  -1   3  10      365.83      382.88     15.40 o 
   0   3  10       18.04       16.21      2.52 o 
   1   3  10      328.64      305.39     11.39 o 
   2   3  10        8.33        9.47      2.15 o 
   3   3  10       38.81       44.11      2.68 o 
   4   3  10       34.77       31.26      2.40 o 
   5   3  10        9.47        9.09      2.17 o 
   6   3  10       20.59       19.61      3.71 o 
   7   3  10       14.29       13.71      3.90 o 
   8   3  10       26.75       19.70      5.02 o 
   9   3  10       12.06       19.70      5.37 o 
  10   3  10        2.51        6.12      2.78 o 
  -5   4  10        0.92        4.63      4.06 o 
  -4   4  10        0.09       -0.94      3.21 o 
  -3   4  10        0.43       -3.15      2.10 o 
  -2   4  10      249.33      244.52     13.16 o 
  -1   4  10       40.28       41.10      5.93 o 
   0   4  10      169.35      167.12      9.91 o 
   1   4  10      210.34      208.23      6.99 o 
   2   4  10        2.96        0.88      1.38 o 
   3   4  10       30.57       30.01      2.59 o 
   4   4  10       26.06       23.14      3.73 o 
   5   4  10       69.74       66.22      5.86 o 
   6   4  10       22.11       14.85      4.03 o 
   7   4  10      116.98      116.02      8.58 o 
   8   4  10       12.34        5.69      3.42 o 
   9   4  10        1.34        0.05      3.45 o 
  10   4  10        0.91       -1.54      3.71 o 
  -5   5  10        0.57        4.81      4.78 o 
  -4   5  10       12.56       15.95      5.81 o 
  -3   5  10        1.94       -0.05      3.01 o 
  -2   5  10       78.79       73.25      8.22 o 
  -1   5  10      673.81      689.87     21.77 o 
   0   5  10        2.97        3.33      2.48 o 
   1   5  10        8.81       11.89      3.46 o 
   2   5  10        6.61        6.30      2.74 o 
   3   5  10        3.05       -0.67      1.76 o 
   4   5  10      147.17      152.06      8.72 o 
   5   5  10      112.54      117.61      8.09 o 
   6   5  10       45.34       41.48      5.77 o 
   7   5  10        0.07       -0.08      2.65 o 
   8   5  10       13.00       15.22      4.70 o 
   9   5  10        0.81        1.00      3.56 o 
  10   5  10       62.93       75.73      9.45 o 
  -4   6  10        0.06       -3.29      3.61 o 
  -3   6  10       11.58        8.64      4.56 o 
  -2   6  10       39.11       31.75      6.21 o 
  -1   6  10       53.84       53.95      7.12 o 
   0   6  10        0.76       -1.45      2.28 o 
   1   6  10       85.31      102.34      8.23 o 
   2   6  10       18.99       14.48      3.90 o 
   3   6  10        8.49       14.29      3.53 o 
   4   6  10        9.59        7.82      3.27 o 
   5   6  10       26.86       16.40      4.38 o 
   6   6  10       45.14       57.59      6.98 o 
   7   6  10        0.27       -1.49      2.65 o 
   8   6  10       10.42        9.43      4.49 o 
   9   6  10        8.80        4.09      4.25 o 
  -4   7  10        8.05        2.98      4.34 o 
  -3   7  10        3.00        7.11      4.12 o 
  -2   7  10       10.91       16.68      5.19 o 
  -1   7  10       11.42       12.54      4.35 o 
   0   7  10      107.30      101.90      9.11 o 
   1   7  10      130.64      140.94      9.92 o 
   2   7  10        6.19       -0.15      2.19 o 
   3   7  10       77.27       82.54      8.14 o 
   4   7  10      104.48      114.13      9.33 o 
   5   7  10       16.00       25.12      5.42 o 
   6   7  10       77.48       84.92      8.49 o 
   7   7  10        1.53        1.08      3.67 o 
   8   7  10       24.30       32.70      6.92 o 
   9   7  10        3.31        5.34      4.85 o 
  -3   8  10        3.20        4.43      4.28 o 
  -2   8  10        3.24        2.19      3.39 o 
  -1   8  10        6.61        8.93      5.29 o 
   0   8  10        3.21        1.03      4.15 o 
   1   8  10      122.45      131.92     11.05 o 
   2   8  10       16.91       18.21      5.55 o 
   3   8  10        1.33       -0.87      3.23 o 
   5   8  10      104.49      109.72     10.19 o 
   6   8  10       29.66       33.37      6.62 o 
   7   8  10        1.05        2.24      3.80 o 
   8   8  10       26.90       44.18      8.00 o 
  -2   9  10        0.06        0.56      4.50 o 
  -1   9  10        0.59        0.02      3.99 o 
   0   9  10       12.38        9.10      5.51 o 
   1   9  10       73.52       89.56     10.18 o 
   2   9  10       14.93        8.12      4.91 o 
   3   9  10        1.28       -1.48      3.64 o 
   5   9  10        0.20        0.00      3.55 o 
   6   9  10       13.12       13.78      5.75 o 
   7   9  10        1.08       -1.63      3.86 o 
   0  10  10        6.43        1.81      4.90 o 
   1  10  10       20.99       27.24      7.38 o 
   2  10  10       12.79       15.26      6.57 o 
   3  10  10        3.44        3.56      4.76 o 
   5  10  10        3.74        6.94      4.99 o 
   6  10  10       11.32       13.91      6.19 o 
  -1  -7  11        1.57        1.49      3.33 o 
   0  -7  11       16.89       25.88      6.97 o 
   1  -7  11       20.39       16.84      5.87 o 
   2  -7  11        7.23        1.35      3.53 o 
   3  -7  11        2.39        0.90      2.85 o 
   4  -7  11        7.07       11.48      3.82 o 
  -3  -6  11        9.06       12.54      5.81 o 
  -2  -6  11       23.82       18.38      6.34 o 
  -1  -6  11       24.71       49.21      8.19 o 
   0  -6  11       47.24       49.43      7.84 o 
   1  -6  11       10.96        8.01      3.25 o 
   2  -6  11        2.52        4.52      2.69 o 
   3  -6  11        3.66        3.79      2.75 o 
   4  -6  11        0.67       -0.88      3.26 o 
   5  -6  11       10.65        5.23      5.16 o 
   6  -6  11        0.33       -0.06      4.40 o 
  -4  -5  11        4.19       -2.36      4.28 o 
  -3  -5  11        0.29       -4.52      3.01 o 
  -2  -5  11        4.29        4.05      3.80 o 
  -1  -5  11        0.65        1.57      3.33 o 
   0  -5  11        9.96       13.92      4.66 o 
   1  -5  11        1.59        0.08      2.27 o 
   2  -5  11       96.83       90.86      6.87 o 
   3  -5  11      111.90      119.21      7.38 o 
   4  -5  11       39.89       51.16      5.87 o 
   5  -5  11        6.66        6.94      4.91 o 
   6  -5  11        4.23        3.10      4.49 o 
   7  -5  11        1.57        9.71      5.36 o 
  -4  -4  11       12.29       11.85      5.48 o 
  -3  -4  11       21.99       24.63      6.69 o 
  -2  -4  11        0.96       -0.99      2.11 o 
  -1  -4  11       46.77       48.22      7.27 o 
   0  -4  11      287.33      273.75     10.52 o 
   1  -4  11        0.39        1.38      2.42 o 
   2  -4  11        2.66        1.08      2.26 o 
   3  -4  11       39.29       39.70      4.77 o 
   4  -4  11       18.20       12.12      7.76 o 
   5  -4  11        2.83       -2.60      3.10 o 
   6  -4  11        0.03       -1.03      3.39 o 
   7  -4  11        7.44        6.62      4.53 o 
   8  -4  11        0.03       -1.83      3.50 o 
  -5  -3  11       28.97       38.39      8.17 o 
  -4  -3  11       49.10       48.98      8.31 o 
  -3  -3  11        0.90        2.51      3.68 o 
  -2  -3  11        5.42       11.81      4.20 o 
  -1  -3  11        0.00        0.08      2.16 o 
   0  -3  11        0.20       -1.09      1.92 o 
   1  -3  11      138.85      130.27      7.06 o 
   2  -3  11       44.18       45.70      4.74 o 
   3  -3  11       85.52       89.86      6.00 o 
   4  -3  11        0.45        1.48      3.14 o 
   5  -3  11      123.33      119.09     10.22 o 
   6  -3  11       29.88       28.30      6.47 o 
   7  -3  11       29.01       26.89      6.41 o 
   8  -3  11       16.23       17.83      5.83 o 
  -5  -2  11        0.17        2.68      4.56 o 
  -4  -2  11       46.72       66.22      9.13 o 
  -3  -2  11       27.30       32.33      6.83 o 
  -2  -2  11       79.33       87.72      9.01 o 
  -1  -2  11      112.54      119.89      6.81 o 
   0  -2  11       84.86       89.77      8.22 o 
   1  -2  11       95.13       88.67      6.71 o 
   2  -2  11        0.37        0.29      1.80 o 
   3  -2  11       16.61       25.01      5.77 o 
   4  -2  11        4.06        2.46      2.01 o 
   5  -2  11       33.32       32.91      6.24 o 
   6  -2  11        0.99        1.05      2.77 o 
   7  -2  11        8.73        4.12      3.61 o 
   8  -2  11        0.43       -2.42      2.50 o 
   9  -2  11        0.50       -2.24      2.53 o 
  -5  -1  11        0.33       -3.47      3.94 o 
  -4  -1  11        7.41        5.02      4.41 o 
  -3  -1  11        0.00       -1.37      2.94 o 
  -2  -1  11        4.35        3.27      2.14 o 
  -1  -1  11       33.88       34.32      4.28 o 
   0  -1  11      356.25      334.91     33.49 o 
   1  -1  11       15.45       18.34      3.34 o 
   2  -1  11       65.26       67.53      4.95 o 
   3  -1  11       46.22       47.59      4.30 o 
   4  -1  11       77.88       81.75      5.29 o 
   5  -1  11       81.01       82.04      8.20 o 
   6  -1  11        5.60        3.35      3.10 o 
   7  -1  11        2.21        1.13      2.75 o 
   8  -1  11       23.64       17.76      5.14 o 
   9  -1  11        2.63       11.64      4.64 o 
  -5   0  11        2.11        3.93      4.66 o 
  -4   0  11       12.40        5.58      4.46 o 
  -3   0  11       16.73        6.28      4.29 o 
  -2   0  11       30.21       32.18      5.84 o 
  -1   0  11      302.43      279.18      9.17 o 
   0   0  11        1.91        2.44      2.11 o 
   1   0  11       27.20       28.49      3.63 o 
   2   0  11      289.73      298.90      9.10 o 
   3   0  11       14.25        8.20      2.35 o 
   4   0  11      156.33      154.39     14.23 o 
   5   0  11       49.03       61.88      7.38 o 
   6   0  11       55.66       65.43      7.87 o 
   7   0  11       65.17       64.91      8.08 o 
   8   0  11        9.42        6.22      3.73 o 
   9   0  11        1.37        0.96      3.42 o 
  -5   1  11        2.31        6.51      4.91 o 
  -4   1  11       22.18       27.43      6.68 o 
  -3   1  11       62.24       72.71      8.58 o 
  -2   1  11      113.74      113.43      9.24 o 
  -1   1  11       27.18       34.36      6.04 o 
   0   1  11      342.85      304.31      9.16 o 
   1   1  11      325.52      315.03      9.22 o 
   2   1  11        6.48        2.80      1.98 o 
   3   1  11       80.31       75.19      4.91 o 
   4   1  11       47.32       47.79      4.00 o 
   5   1  11      135.11      150.11     10.15 o 
   6   1  11        5.22        7.21      3.13 o 
   7   1  11        1.83        1.60      2.85 o 
   8   1  11       62.55       50.42      7.47 o 
   9   1  11       28.84       25.06      6.21 o 
  10   1  11        0.47        0.88      3.10 o 
  -5   2  11        1.64       -4.93      3.29 o 
  -4   2  11        0.20       -3.39      3.42 o 
  -3   2  11       41.14       38.65      7.03 o 
  -2   2  11       64.29       82.94      8.54 o 
  -1   2  11      244.87      263.30     13.34 o 
   0   2  11       50.11       47.87      4.02 o 
   1   2  11      185.14      187.48      7.01 o 
   2   2  11        0.96        0.14      1.62 o 
   3   2  11      106.10      109.46     10.48 o 
   4   2  11        6.12        3.73      2.88 o 
   5   2  11        0.01       -0.88      2.46 o 
   6   2  11       77.94       77.92      8.34 o 
   7   2  11       57.99       50.86      7.18 o 
   8   2  11       90.12       79.53      8.90 o 
   9   2  11       20.24       20.78      5.80 o 
  10   2  11        6.52        9.83      4.35 o 
  -5   3  11        0.97        4.29      4.56 o 
  -4   3  11        1.00        4.53      4.55 o 
  -3   3  11        7.17        1.19      3.59 o 
  -2   3  11      231.41      232.58     13.13 o 
  -1   3  11       30.73       34.86      5.95 o 
   0   3  11       98.10      104.01      8.29 o 
   1   3  11      315.23      324.82      9.10 o 
   2   3  11       58.83       64.54      7.15 o 
   3   3  11       23.54       21.52      3.02 o 
   4   3  11        3.35        5.01      3.01 o 
   5   3  11       15.96       16.68      4.55 o 
   6   3  11      405.45      428.23     17.44 o 
   7   3  11       18.87       22.58      5.58 o 
   8   3  11        6.20       14.16      3.29 o 
   9   3  11        1.45        1.92      2.41 o 
  10   3  11        1.53       -0.30      2.41 o 
  -5   4  11        1.13        6.25      4.91 o 
  -4   4  11       33.62       40.53      8.12 o 
  -3   4  11       23.41       28.97      6.74 o 
  -2   4  11      103.35      115.89     10.10 o 
  -1   4  11       19.93       14.91      4.64 o 
   0   4  11      146.60      164.89     10.51 o 
   1   4  11       16.02       18.59      2.89 o 
   2   4  11      144.50      134.02      6.05 o 
   3   4  11       50.25       48.25      4.07 o 
   4   4  11        3.39        5.42      3.26 o 
   5   4  11       10.86        8.46      2.38 o 
   6   4  11       22.27       18.44      4.29 o 
   7   4  11       14.88       13.98      4.43 o 
   8   4  11       40.92       36.85      6.19 o 
   9   4  11        8.64       12.05      4.99 o 
  10   4  11       35.99       53.83      8.32 o 
  -4   5  11        4.29        4.23      4.76 o 
  -3   5  11        8.66        0.21      2.77 o 
  -2   5  11       39.06       40.82      6.77 o 
  -1   5  11        2.66        0.17      2.50 o 
   0   5  11      146.12      152.29     10.30 o 
   1   5  11       32.49       27.40      5.16 o 
   2   5  11        9.51       12.57      2.58 o 
   3   5  11        7.01        7.53      2.14 o 
   4   5  11       44.13       53.50      5.81 o 
   5   5  11       86.11       89.80      7.41 o 
   6   5  11       32.54       40.93      5.80 o 
   7   5  11       32.21       42.97      6.50 o 
   8   5  11        1.16        1.58      3.56 o 
   9   5  11        0.03       -1.43      3.32 o 
  -4   6  11        0.37       -1.00      4.12 o 
  -3   6  11        0.16       -2.56      2.40 o 
  -2   6  11        5.45        7.12      3.93 o 
  -1   6  11       11.34       12.22      4.31 o 
   0   6  11      150.30      141.96     10.41 o 
   1   6  11        7.15        3.64      2.78 o 
   2   6  11        2.97        3.45      2.77 o 
   3   6  11        1.43       -0.62      2.31 o 
   4   6  11       52.46       51.67      6.41 o 
   5   6  11        0.98        4.29      3.21 o 
   6   6  11        0.13       -1.29      2.45 o 
   7   6  11        0.32        0.96      3.41 o 
   8   6  11       51.39       52.16      7.87 o 
   9   6  11        2.41       -0.12      4.02 o 
  -3   7  11        8.49        5.64      4.38 o 
  -2   7  11        7.14        8.34      4.32 o 
  -1   7  11        7.09        7.36      3.83 o 
   0   7  11       22.09       27.28      5.96 o 
   1   7  11       62.57       57.35      7.18 o 
   2   7  11       47.33       59.73      7.03 o 
   3   7  11        5.36        9.86      4.63 o 
   4   7  11       32.67       31.80      5.87 o 
   5   7  11        1.34        4.18      3.44 o 
   6   7  11       35.80       37.58      6.68 o 
   7   7  11        0.17        1.05      3.68 o 
   8   7  11       52.26       62.61      9.01 o 
  -2   8  11        4.17        6.83      4.25 o 
  -1   8  11       81.89       99.58     10.30 o 
   0   8  11        4.96        1.92      3.27 o 
   1   8  11       25.78       30.99      7.26 o 
   2   8  11       54.58       51.40      8.03 o 
   3   8  11       42.92       51.93      7.70 o 
   4   8  11        0.41        2.56      3.83 o 
   5   8  11        0.31        0.30      3.55 o 
   6   8  11        0.01        0.37      3.76 o 
   7   8  11        2.06        2.66      4.11 o 
   8   8  11       46.32       44.72      8.16 o 
  -1   9  11       14.58       27.48      7.71 o 
   0   9  11       12.05       12.08      5.77 o 
   1   9  11       17.25       14.18      6.03 o 
   2   9  11       22.38       23.95      6.77 o 
   3   9  11       45.53       50.23      8.26 o 
   5   9  11        3.03       10.53      5.23 o 
   6   9  11       56.16       58.69      8.95 o 
   2  10  11       14.72       21.01      7.47 o 
   3  10  11       14.46       17.22      6.50 o 
  -1  -6  12        5.90        1.40      3.61 o 
   0  -6  12        8.63        3.16      4.03 o 
   1  -6  12       11.54       13.56      5.61 o 
   2  -6  12       16.31       16.22      6.88 o 
   3  -6  12        6.30        2.34      2.85 o 
   4  -6  12        5.78        4.13      5.97 o 
   5  -6  12        0.13       -3.55      3.64 o 
  -3  -5  12        0.06        2.50      4.81 o 
  -2  -5  12        0.80        0.68      3.30 o 
  -1  -5  12        1.90        5.36      3.70 o 
   0  -5  12        0.03        5.45      3.61 o 
   1  -5  12        7.17        5.01      3.20 o 
   2  -5  12      103.92      105.42      7.64 o 
   3  -5  12        0.76        3.15      2.58 o 
   4  -5  12        1.44        0.18      2.41 o 
   5  -5  12        1.96       -1.83      3.93 o 
   6  -5  12        0.21       -2.43      4.02 o 
  -3  -4  12       30.44       42.04      8.38 o 
  -2  -4  12       27.77       26.00      6.34 o 
  -1  -4  12        0.96       -2.46      2.10 o 
   0  -4  12        2.89        3.01      3.88 o 
   1  -4  12       81.49       85.19      6.72 o 
   2  -4  12        6.11        3.22      2.67 o 
   3  -4  12        0.34        3.46      2.55 o 
   4  -4  12        0.02       -2.07      2.15 o 
   5  -4  12        4.07        6.80      4.61 o 
   6  -4  12        9.85        7.82      4.84 o 
   7  -4  12        4.27       -4.34      3.07 o 
  -4  -3  12       31.88       21.54      7.38 o 
  -3  -3  12        9.73        9.43      5.28 o 
  -2  -3  12        0.41        0.72      2.92 o 
  -1  -3  12       25.66       22.17      5.26 o 
   0  -3  12        5.77        5.18      2.74 o 
   1  -3  12       25.56       22.67      4.04 o 
   2  -3  12        5.94        5.08      4.14 o 
   3  -3  12       18.39       25.39      3.99 o 
   4  -3  12       13.30        6.74      2.76 o 
   5  -3  12        0.24        0.27      3.12 o 
   6  -3  12       12.61       20.39      6.10 o 
   7  -3  12        1.48       -1.11      3.30 o 
   8  -3  12        0.02       -3.62      3.23 o 
  -4  -2  12        0.80       -1.69      3.27 o 
  -3  -2  12        5.20        3.55      4.52 o 
  -2  -2  12        3.26        1.69      2.86 o 
  -1  -2  12        9.72        2.25      2.19 o 
   0  -2  12       41.47       43.49      4.82 o 
   1  -2  12       33.90       34.83      8.50 o 
   2  -2  12        5.24        5.10      2.52 o 
   3  -2  12      124.88      129.18      7.01 o 
   4  -2  12       24.21       28.87      3.87 o 
   5  -2  12        0.08        3.38      3.70 o 
   6  -2  12       34.07       32.80      6.74 o 
   7  -2  12       10.36       12.26      4.75 o 
   8  -2  12        0.12        2.48      3.70 o 
  -5  -1  12        2.68        2.81      5.42 o 
  -4  -1  12       15.42       16.30      6.31 o 
  -3  -1  12       55.96       46.74      8.12 o 
  -2  -1  12        3.32        5.63      3.50 o 
  -1  -1  12       71.78       66.70      5.73 o 
   0  -1  12       60.68       65.13      5.45 o 
   1  -1  12       91.57       90.50      9.55 o 
   2  -1  12        0.12        1.52      2.15 o 
   3  -1  12       38.45       35.15      4.02 o 
   4  -1  12       16.09       14.51      3.01 o 
   5  -1  12       31.80       29.82      6.21 o 
   6  -1  12        3.47        0.32      2.65 o 
   7  -1  12        5.43        1.45      2.74 o 
   8  -1  12       21.72       14.76      5.23 o 
   9  -1  12        0.80        2.36      3.48 o 
  -5   0  12        0.46       -3.51      3.73 o 
  -4   0  12       12.85       16.11      5.98 o 
  -3   0  12        2.25       -2.83      3.71 o 
  -2   0  12       47.17       47.32      7.32 o 
  -1   0  12        6.14        2.09      2.31 o 
   0   0  12       18.90       25.14      3.85 o 
   1   0  12       81.08       76.01      5.44 o 
   2   0  12        0.15        0.95      1.73 o 
   3   0  12       39.21       51.34      9.40 o 
   4   0  12        0.09        1.75      3.04 o 
   5   0  12      119.15      149.25     10.85 o 
   6   0  12       18.44       22.34      5.43 o 
   7   0  12        1.10       -0.78      2.91 o 
   8   0  12        0.17        3.39      3.85 o 
   9   0  12        3.84       -0.14      3.38 o 
  -5   1  12        2.65        2.63      4.23 o 
  -4   1  12        1.00        5.36      4.43 o 
  -3   1  12       11.29        9.25      4.63 o 
  -2   1  12        1.58        5.25      3.26 o 
  -1   1  12        0.60        2.97      2.74 o 
   0   1  12       43.73       53.14      4.80 o 
   1   1  12        6.29        5.16      2.44 o 
   2   1  12        1.71        1.92      2.58 o 
   3   1  12        5.72        3.34      1.94 o 
   4   1  12       78.89       66.75      7.62 o 
   5   1  12      334.17      347.35     16.05 o 
   6   1  12       43.54       40.38      6.92 o 
   7   1  12       67.01       63.42      8.05 o 
   8   1  12       11.71       15.40      4.85 o 
   9   1  12        0.29       -2.25      2.30 o 
  -4   2  12        3.93        5.68      4.99 o 
  -3   2  12      141.67      146.02     11.75 o 
  -2   2  12       68.66       95.51      9.48 o 
  -1   2  12       17.31       28.36      5.83 o 
   0   2  12       28.56       27.90      5.46 o 
   1   2  12      222.02      211.09      7.88 o 
   2   2  12       10.42       12.63      2.72 o 
   3   2  12       26.25       27.97      5.77 o 
   4   2  12       21.90       13.02      4.15 o 
   5   2  12       77.42       67.13      7.85 o 
   6   2  12      189.68      193.61     12.45 o 
   7   2  12      203.60      169.09     12.10 o 
   8   2  12       19.59       12.05      4.55 o 
   9   2  12       23.84       15.17      5.33 o 
  -4   3  12        0.04        1.35      4.37 o 
  -3   3  12       18.66       19.92      5.81 o 
  -2   3  12       37.34       35.50      6.53 o 
  -1   3  12      210.19      210.32     12.70 o 
   0   3  12       12.29       13.56      4.11 o 
   1   3  12       51.95       57.13      5.74 o 
   2   3  12       11.45        8.20      2.36 o 
   3   3  12      132.24      110.68      5.71 o 
   4   3  12        0.23        0.94      2.42 o 
   5   3  12        5.72        3.76      3.33 o 
   6   3  12       39.03       29.93      6.10 o 
   7   3  12        2.40        3.20      3.36 o 
   8   3  12        0.45       -0.76      2.36 o 
   9   3  12       39.23       59.63      8.95 o 
  -4   4  12        0.85        2.68      4.58 o 
  -3   4  12        6.66        5.86      3.59 o 
  -2   4  12      184.88      198.07     13.07 o 
  -1   4  12       74.29       77.08      8.57 o 
   0   4  12       38.86       46.76      6.76 o 
   1   4  12        2.54        0.46      2.42 o 
   2   4  12        2.97        5.92      2.15 o 
   3   4  12       15.53       17.88      3.14 o 
   4   4  12       53.11       45.78      6.38 o 
   5   4  12       86.56       78.28      8.37 o 
   6   4  12       12.30       19.32      5.33 o 
   7   4  12        7.13        8.51      4.41 o 
   8   4  12       59.18       59.28      8.81 o 
   9   4  12       10.90       17.12      5.52 o 
  -3   5  12        8.64        6.68      4.21 o 
  -2   5  12        1.69        1.84      2.91 o 
  -1   5  12       15.35       15.25      5.05 o 
   0   5  12        0.38       -0.64      2.48 o 
   1   5  12        0.00        0.23      2.34 o 
   2   5  12        4.40        4.63      2.01 o 
   3   5  12      255.64      244.16     24.31 o 
   4   5  12       62.50       61.03      7.23 o 
   5   5  12        2.97       -0.67      2.72 o 
   9   5  12        4.35        7.53      4.76 o 
  -3   6  12        1.42       -0.35      2.92 o 
  -2   6  12       15.25       15.06      4.98 o 
  -1   6  12       55.55       48.73      7.47 o 
   0   6  12       40.98       37.81      6.51 o 
   1   6  12        7.25        7.64      3.65 o 
   2   6  12       24.01       25.01      5.26 o 
   3   6  12       70.50       57.48      4.82 o 
   5   6  12       43.61       55.38      6.80 o 
   6   6  12        9.34        9.31      4.00 o 
   7   6  12       39.12       46.19      7.08 o 
   8   6  12        0.88       -0.23      3.77 o 
  -2   7  12        2.83        5.69      3.79 o 
  -1   7  12       32.99       31.40      6.65 o 
   0   7  12       14.20       15.66      5.04 o 
   1   7  12        1.56       -0.46      2.94 o 
   2   7  12       34.35       39.70      6.38 o 
   3   7  12        0.77       -1.00      2.69 o 
   4   7  12        1.41        5.43      3.74 o 
   5   7  12       30.29       33.05      6.21 o 
   6   7  12       15.22       19.11      5.36 o 
   7   7  12        1.04       -3.35      3.48 o 
   8   7  12        1.29       -1.67      3.32 o 
  -1   8  12       43.43       32.77      7.27 o 
   0   8  12       15.62       10.82      5.01 o 
   1   8  12        0.57       -0.14      3.21 o 
   2   8  12       23.38       25.67      6.82 o 
   3   8  12        4.11       -3.16      3.53 o 
   4   8  12        5.27        2.81      4.28 o 
   5   8  12        7.96       10.30      4.99 o 
   6   8  12       28.21       38.07      7.30 o 
   7   8  12       20.35       17.42      5.87 o 
   1   9  12       36.05       50.10      9.13 o 
   2   9  12        2.25        1.95      4.91 o 
   4   9  12       67.66       85.87     10.27 o 
   5   9  12       31.70       40.93      8.19 o 
  -1  -5  13        0.80       -0.26      3.45 o 
   0  -5  13        1.33       -0.85      3.68 o 
   1  -5  13        0.14        0.20      2.81 o 
   2  -5  13        2.67        1.90      2.66 o 
   3  -5  13        0.56        0.55      2.95 o 
   4  -5  13       27.56       17.82      6.36 o 
   5  -5  13        0.77        1.10      4.50 o 
  -2  -4  13        4.37        6.65      4.20 o 
  -1  -4  13        2.36        0.58      3.51 o 
   0  -4  13        0.05        1.13      2.57 o 
   1  -4  13       19.18       35.00      5.24 o 
   2  -4  13       25.03       32.78      5.03 o 
   3  -4  13        0.38        7.26      2.91 o 
   4  -4  13        0.07       -4.84      3.88 o 
   5  -4  13        5.39        2.88      4.46 o 
   6  -4  13        0.21       -1.16      4.02 o 
  -3  -3  13        6.76        9.28      5.77 o 
  -2  -3  13        7.89        7.85      4.52 o 
  -1  -3  13        8.38        6.62      4.02 o 
   0  -3  13        5.86        6.99      5.87 o 
   1  -3  13       26.29       31.50      4.74 o 
   2  -3  13        0.69       -2.19      3.12 o 
   3  -3  13       11.02        5.61      3.83 o 
   4  -3  13        3.09        2.31      4.53 o 
   5  -3  13        1.92        4.52      4.17 o 
   6  -3  13        0.83        2.10      4.02 o 
   7  -3  13        0.53        0.40      3.77 o 
  -3  -2  13        9.03        9.21      5.60 o 
  -2  -2  13       17.99       16.86      5.39 o 
  -1  -2  13        0.01       -1.27      2.30 o 
   0  -2  13        4.45        1.49      4.02 o 
   1  -2  13        6.24        4.38      3.45 o 
   2  -2  13        6.41        6.25      2.64 o 
   3  -2  13       29.02       31.74      5.09 o 
   4  -2  13        0.39       -0.75      3.71 o 
   5  -2  13       21.57        9.84      5.51 o 
   6  -2  13        8.84       12.45      5.17 o 
   7  -2  13        8.71        4.87      3.99 o 
   8  -2  13        5.71        7.33      4.34 o 
  -3  -1  13        0.46       -0.52      4.11 o 
  -2  -1  13        0.92        2.53      2.97 o 
  -1  -1  13        8.38       10.80      4.65 o 
   0  -1  13        5.27        6.59      2.97 o 
   1  -1  13        3.80       -0.52      2.01 o 
   2  -1  13        3.85        6.41      2.87 o 
   3  -1  13        5.03        2.58      2.34 o 
   4  -1  13      158.54      152.15     11.87 o 
   5  -1  13        0.01       -3.47      3.18 o 
   6  -1  13       17.88       18.00      5.48 o 
   7  -1  13        3.40        6.54      3.93 o 
   8  -1  13        2.74        5.90      3.91 o 
  -4   0  13       29.19       20.94      7.09 o 
  -3   0  13       23.00       29.24      7.30 o 
  -2   0  13        2.92        4.03      3.76 o 
  -1   0  13        0.35        1.72      2.43 o 
   0   0  13        0.96       -0.47      1.82 o 
   1   0  13        1.66        0.53      1.75 o 
   2   0  13       11.11        9.18      2.57 o 
   3   0  13        3.76        4.21      2.30 o 
   4   0  13       16.93       12.25      4.87 o 
   5   0  13      150.12      137.06     11.06 o 
   6   0  13        4.39       -1.55      3.13 o 
   7   0  13        5.09        1.43      2.94 o 
   8   0  13        0.52        1.32      3.44 o 
  -4   1  13       10.40       11.38      5.93 o 
  -3   1  13       18.46       11.79      4.29 o 
  -2   1  13      184.68      205.53     13.53 o 
  -1   1  13       29.23       37.57      6.76 o 
   0   1  13        3.28        4.47      3.15 o 
   1   1  13        3.92        1.18      2.12 o 
   2   1  13        9.54       10.47      2.87 o 
   3   1  13        4.81        2.35      2.07 o 
   4   1  13        6.63        1.03      3.41 o 
   5   1  13       67.68       64.71      8.25 o 
   6   1  13        5.46        6.01      4.02 o 
   7   1  13        6.46        5.42      4.09 o 
   8   1  13       13.75       17.22      5.58 o 
   9   1  13       22.59       22.08      6.41 o 
  -4   2  13        2.94        4.08      5.26 o 
  -3   2  13       12.87        8.25      4.14 o 
  -2   2  13       43.29       46.24      7.62 o 
  -1   2  13        0.04        2.31      2.86 o 
   0   2  13       45.11       62.37      7.64 o 
   1   2  13      123.60      121.77      6.50 o 
   2   2  13       33.05       34.63      4.04 o 
   3   2  13       15.96       16.73      3.07 o 
   4   2  13       25.00       23.43      5.55 o 
   5   2  13        9.23        4.23      3.65 o 
   6   2  13        2.53        5.25      3.77 o 
   7   2  13       50.10       51.93      8.29 o 
   8   2  13       50.93       45.90      7.84 o 
   9   2  13       32.31       33.81      7.50 o 
  -3   3  13       17.15        8.47      4.50 o 
  -2   3  13        6.62        3.62      3.55 o 
  -1   3  13       52.65       51.55      7.58 o 
   0   3  13        2.46        3.10      2.74 o 
   1   3  13       94.25       95.06      8.82 o 
   2   3  13        0.14        1.41      1.92 o 
   3   3  13       13.85       14.98      3.04 o 
   4   3  13        1.13        2.40      3.06 o 
   5   3  13       29.90       21.16      5.58 o 
   6   3  13       29.77       38.27      7.18 o 
   7   3  13       39.98       31.12      6.94 o 
   8   3  13        5.49       10.86      5.13 o 
   9   3  13       24.01       29.93      7.00 o 
  -3   4  13        3.83       -3.68      3.04 o 
  -2   4  13        2.21        6.47      3.53 o 
  -1   4  13        4.70        3.77      3.10 o 
   0   4  13      138.05      137.03     10.64 o 
   1   4  13       32.01       26.87      5.68 o 
   2   4  13       86.30       75.40      5.42 o 
   3   4  13      119.92      107.22      6.06 o 
   4   4  13       82.98       77.35      8.31 o 
   5   4  13        2.23        3.21      3.50 o 
   6   4  13        0.41        3.18      3.51 o 
   7   4  13        1.73       -2.43      3.32 o 
   8   4  13        2.52       -0.97      3.90 o 
   9   4  13        8.99        2.68      3.70 o 
  -2   5  13        4.16        7.36      4.06 o 
  -1   5  13       45.86       32.74      6.80 o 
   0   5  13        6.35        3.86      3.27 o 
   1   5  13        0.96        2.86      2.97 o 
   2   5  13       19.95       28.10      5.49 o 
   3   5  13       14.42       13.00      2.97 o 
   4   5  13        5.76        6.31      3.58 o 
   5   5  13      177.96      181.61     12.25 o 
   6   5  13       18.69       13.78      4.93 o 
   7   5  13        4.87        5.31      4.31 o 
   8   5  13        7.88       10.47      5.16 o 
  -2   6  13        4.48        4.73      4.02 o 
  -1   6  13        7.43        3.50      3.71 o 
   0   6  13       15.04        6.51      3.79 o 
   1   6  13        5.89        3.70      3.13 o 
   2   6  13       10.57        5.77      3.51 o 
   4   6  13        9.39        8.08      4.23 o 
   5   6  13       30.09       25.23      6.19 o 
  -1   7  13        1.14        1.29      3.58 o 
   0   7  13       24.82       35.01      7.14 o 
   1   7  13        0.01        0.02      2.94 o 
   2   7  13        7.13       10.15      4.49 o 
   4   7  13       14.53       18.21      5.23 o 
   1   8  13        1.59        2.42      3.85 o 
   2   8  13        0.07       -3.30      3.01 o 
   0  -4  14        1.03       -1.40      2.84 o 
   1  -4  14       12.11        8.44      3.63 o 
   2  -4  14        2.10        5.13      2.95 o 
   3  -4  14       13.51       14.83      4.28 o 
   4  -4  14        0.84        0.88      5.51 o 
  -1  -3  14        0.54        1.35      3.82 o 
   0  -3  14        5.44        1.59      3.05 o 
   1  -3  14        0.34        3.37      2.92 o 
   2  -3  14       18.07       20.87      4.48 o 
   3  -3  14        1.79        1.80      2.72 o 
   4  -3  14        5.12        1.73      5.23 o 
   5  -3  14        2.41       -0.29      4.26 o 
   6  -3  14        2.32        2.25      4.29 o 
  -2  -2  14        6.57        2.57      3.61 o 
  -1  -2  14        3.01        7.16      3.26 o 
   0  -2  14       65.33       80.36      8.11 o 
   1  -2  14        0.99       -1.93      3.74 o 
   2  -2  14        1.14        0.13      2.25 o 
   3  -2  14        0.23       -2.39      1.88 o 
   4  -2  14       14.77        8.84      5.64 o 
   5  -2  14        0.02       -1.76      4.32 o 
   6  -2  14        0.10       -1.10      3.27 o 
   7  -2  14        1.30        6.94      4.64 o 
  -2  -1  14        1.90        8.25      4.12 o 
  -1  -1  14        1.48        1.28      3.21 o 
   0  -1  14        0.72       -0.15      2.40 o 
   1  -1  14       11.06       10.49      3.51 o 
   2  -1  14        0.15        0.86      2.44 o 
   3  -1  14        8.94        5.94      2.74 o 
   4  -1  14       49.00       59.64      8.69 o 
   5  -1  14        9.35       14.88      5.86 o 
   6  -1  14        6.39        2.02      4.20 o 
   7  -1  14        0.75       -2.01      2.85 o 
  -2   0  14        4.38        3.12      3.67 o 
  -1   0  14        8.99       17.95      5.51 o 
   0   0  14        8.15       10.38      4.31 o 
   1   0  14        0.45        0.97      2.36 o 
   2   0  14        0.60        0.50      2.17 o 
   3   0  14       22.29       24.71      3.94 o 
   4   0  14       64.04       72.61      9.01 o 
   5   0  14        0.13        0.20      3.91 o 
   6   0  14       34.79       27.87      6.91 o 
   7   0  14        0.08       -0.59      3.45 o 
   8   0  14        0.03        4.84      3.94 o 
  -3   1  14        5.37       11.84      5.23 o 
  -2   1  14        8.49       10.76      4.88 o 
  -1   1  14       11.13       16.84      5.14 o 
   0   1  14        5.12        3.20      3.06 o 
   1   1  14        0.78        1.93      2.40 o 
   2   1  14       22.14       14.79      6.34 o 
   3   1  14        3.53        3.74      2.53 o 
   4   1  14        2.69        3.65      3.94 o 
   5   1  14       55.03       59.60      8.38 o 
   6   1  14       58.65       46.16      7.94 o 
   7   1  14        0.84        0.91      4.08 o 
   8   1  14        7.38       12.17      5.40 o 
  -2   2  14       32.56       27.20      6.63 o 
  -1   2  14        8.57        4.96      3.73 o 
   0   2  14       49.61       52.66      7.59 o 
   1   2  14       50.50       50.91      7.27 o 
   2   2  14       25.24       22.39      3.90 o 
   3   2  14       41.32       39.55      4.44 o 
   4   2  14        0.38       -0.17      3.24 o 
   5   2  14        0.99       -3.41      3.29 o 
   6   2  14       20.73       10.50      5.07 o 
   7   2  14        0.01       -0.50      3.55 o 
   8   2  14        0.03       -0.06      3.56 o 
  -2   3  14        1.49        4.69      3.73 o 
  -1   3  14       15.42       14.35      4.82 o 
   0   3  14        5.40        5.26      3.47 o 
   1   3  14        0.05        1.89      3.10 o 
   2   3  14      165.68      177.31      7.97 o 
   3   3  14        3.93        3.33      2.26 o 
   4   3  14       15.26       15.18      5.11 o 
   5   3  14       23.75       17.91      5.33 o 
   6   3  14        0.17        1.00      3.58 o 
   7   3  14       52.47       56.11      8.76 o 
   8   3  14        9.93        9.89      5.28 o 
  -2   4  14       13.75       18.03      5.55 o 
  -1   4  14       38.58       21.21      5.80 o 
   0   4  14       60.30       55.47      8.09 o 
   1   4  14        1.32       -0.87      2.48 o 
   2   4  14       72.07       84.82      8.70 o 
   3   4  14        1.27       -0.78      3.09 o 
   4   4  14        5.61        5.90      3.97 o 
   5   4  14        0.25        0.40      3.47 o 
   6   4  14        0.64        0.17      3.67 o 
   7   4  14        0.31        0.68      3.68 o 
   8   4  14        1.63        1.43      3.94 o 
  -1   5  14        5.75        4.72      3.77 o 
   0   5  14        1.67        1.90      3.62 o 
   1   5  14        5.10        7.88      4.21 o 
   2   5  14        0.05        1.57      2.85 o 
   3   5  14        9.08       12.81      4.63 o 
   4   5  14       56.89       52.19      7.36 o 
   5   5  14        6.23        4.15      3.76 o 
   6   5  14        9.74       14.07      5.17 o 
   7   5  14       17.66       25.27      6.77 o 
   0   6  14        1.30        3.15      3.58 o 
   1   6  14        0.56        0.70      2.98 o 
   2   6  14       14.72       19.25      5.26 o 
   4   6  14        9.07        7.14      4.15 o 
   5   6  14        5.29        6.85      4.09 o 
   6   6  14        5.44        3.48      4.11 o 
   7   6  14       12.00       14.10      5.75 o 
   1   7  14       18.20       14.06      5.33 o 
   2   7  14        0.75        2.08      3.76 o 
   5   7  14       33.16       43.21      7.96 o 
   6   7  14        0.44        1.78      3.90 o 
   1  -3  15        1.48        0.83      3.08 o 
   2  -3  15        0.00        0.34      2.94 o 
   3  -3  15       15.06       13.15      3.87 o 
   4  -3  15       14.92       11.97      6.34 o 
   0  -2  15        2.06        2.89      4.12 o 
   1  -2  15        6.30        6.64      3.60 o 
   2  -2  15        6.07        2.61      5.92 o 
   3  -2  15       14.20       10.35      3.81 o 
   4  -2  15        5.08       10.09      6.15 o 
   5  -2  15       13.32       18.87      7.18 o 
  -1  -1  15        7.63        7.36      4.52 o 
   0  -1  15        2.02       -1.51      2.46 o 
   1  -1  15        3.72        5.56      2.94 o 
   2  -1  15        6.20        2.92      2.85 o 
   3  -1  15        3.83        6.78      4.90 o 
   4  -1  15       52.32       60.05      9.21 o 
   5  -1  15       20.02       13.12      6.09 o 
   6  -1  15        3.17       -0.15      4.50 o 
  -1   0  15        4.15        3.55      3.82 o 
   0   0  15        0.17        2.62      3.55 o 
   1   0  15        2.86        1.08      2.63 o 
   2   0  15        0.24        2.99      4.21 o 
   3   0  15        0.02       -2.57      2.06 o 
   4   0  15       12.74       13.97      6.06 o 
   5   0  15        6.44        4.59      4.90 o 
   6   0  15       12.32       16.01      5.89 o 
  -1   1  15        0.01        0.14      3.16 o 
   0   1  15        8.42       12.58      4.88 o 
   1   1  15        1.45        3.76      3.27 o 
   2   1  15       17.43       22.70      4.12 o 
   3   1  15        5.98        5.61      2.88 o 
   4   1  15        0.03        1.16      3.71 o 
   5   1  15        9.85       10.48      4.90 o 
   6   1  15       42.81       47.70      8.47 o 
   7   1  15        0.26        1.69      4.25 o 
  -1   2  15        5.10        7.08      4.49 o 
   0   2  15        0.01        1.86      3.35 o 
   1   2  15       12.19       17.89      5.19 o 
   2   2  15       17.54        9.74      3.18 o 
   3   2  15        2.52        0.79      3.73 o 
   4   2  15        8.81        7.68      4.67 o 
   5   2  15        0.50        0.88      3.77 o 
   6   2  15        1.83        0.23      3.71 o 
   7   2  15       16.25       21.79      7.04 o 
  -1   3  15        8.84        4.43      4.11 o 
   0   3  15       22.78       15.20      5.25 o 
   1   3  15       17.44       26.19      6.18 o 
   2   3  15       11.47        7.67      4.12 o 
   3   3  15        1.41       -0.97      3.41 o 
   4   3  15        6.62        2.30      3.73 o 
   5   3  15        1.23        3.26      4.32 o 
   6   3  15        6.44       -1.20      3.90 o 
   7   3  15        8.19       12.87      5.57 o 
   0   4  15       10.14        7.94      4.55 o 
   1   4  15        3.85        3.65      3.64 o 
   2   4  15        0.05       -2.11      2.63 o 
   3   4  15        4.66        3.70      4.00 o 
   4   4  15        0.28       -2.92      3.42 o 
   5   4  15        0.44        0.24      3.29 o 
   6   4  15       12.69       17.47      6.03 o 
   7   4  15       19.76       22.28      6.91 o 
   0   5  15        5.56        2.11      3.79 o 
   1   5  15        0.04        0.84      3.45 o 
   2   5  15        2.36        2.08      3.13 o 
   4   5  15       56.61       63.31      8.35 o 
   5   5  15       12.26        4.59      4.28 o 
   6   5  15        0.87        0.93      4.12 o 
   2   6  15        7.52        9.34      4.61 o 
   5   6  15        0.40        3.33      4.43 o 
   3  -1  16        6.83        8.22      6.27 o 
   1   0  16        0.18       -3.26      3.07 o 
   2   0  16        0.13       -0.34      2.60 o 
   3   0  16        5.70        7.85      5.11 o 
   4   0  16        0.00        6.95      5.16 o 
   1   1  16        2.74        7.29      4.69 o 
   2   1  16        0.83       -1.57      2.62 o 
   3   1  16        1.94       -1.29      4.18 o 
   4   1  16        6.58        6.39      4.96 o 
   5   1  16        9.18        7.06      5.29 o 
   1   2  16        1.73        1.38      3.74 o 
   2   2  16        0.10        0.12      3.09 o 
   3   2  16       20.18       20.07      6.42 o 
   4   2  16        4.51        3.99      4.81 o 
   5   2  16        2.27        0.62      4.32 o 
   1   3  16       88.78       82.33      9.68 o 
   2   3  16        7.77        5.55      4.11 o 
   3   3  16       28.50       22.31      6.59 o 
   4   3  16        1.02        6.38      4.79 o 
   5   3  16        1.03        0.99      3.96 o 
   2   4  16        8.27        9.77      4.44 o 
   4   4  16        0.04       -2.18      3.85 o 
                                                 
